# Supplementary material for: A Differential Wiring Analysis of Expression Data Correctly Identifies the Gene Containing the Causal Mutation
Source: PLoS Comput Biol. 2009 May 1;5(5):e1000382. doi: 10.1371/journal.pcbi.1000382 (PMC2671163; doi:10.1371/journal.pcbi.1000382)
Supplement: Table S3 — The differential wiring arrangements (Piedmontese coexpression minus Wagyu coexpression) for the 920 regulators versus the 85 DE genes. (1.39 MB XLS) [file pcbi.1000382.s004.xls]

## Sheet: TF_vs_DE_920x85
TF	ACTC	ACTN2	AF317556	ANKRD1	ARL11	ATF3	ATP6V1E2	AV590144	AV602981	AW480864	AW657670	BE685481	BE723307	BF601849	BI680682	BM086898	BOLA-DQB	BTG2	C6orf173	C6orf199	CA3	CB169368	CB169785	CB172362	CB418607	CB437644	CB441923	CB461559	CB466635	CCL2	CDK9	COX8A	CRYAB	CSRP3	CYP1A1	CYP4B1	DPP6	DSPG3	EE899789	EE901140	EIF4B	ELOVL6	FABP4	FAM13C1	GCGR	GEM	GSTM3	H19	HERC3
AATF	-0.167	-0.056	0.159	0.005	0.079	0.366	-0.586	-0.259	-0.412	-0.326	-0.913	-0.03	-0.135	-0.395	-0.252	0.032	-0.025	0.441	-0.125	-0.507	0.229	0.047	-0.233	-0.036	-0.129	-0.506	-0.155	0.017	-0.203	0.062	0.017	-0.069	0.012	-0.062	0.177	0.135	-0.191	-0.644	-0.119	-0.148	0.387	-0.359	-0.137	-0.545	-0.175	-0.179	-0.015	0.124	-0.126
ABLIM1	-0.128	0.003	0.206	0.006	0.1	0.247	-0.368	-0.225	0.341	-0.001	-0.252	0.013	0.04	0.326	0.092	0.172	-0.046	0.396	-0.041	0.188	0.188	0.029	0.733	-0.142	0.475	-0.273	0.633	-0.141	0.147	0.259	0.45	0.161	0.06	0.007	0.03	0.469	-0.155	-0.22	-0.118	0.106	-0.352	-0.003	0.266	-0.305	0.241	-0.045	-0.028	-0.258	0.044
ABLIM3	0.367	0.154	0.06	-0.211	-0.317	-0.071	0.049	0.05	-0.071	0.044	0.227	0.188	0.312	0.75	0.251	-0.066	-0.421	-0.235	0.113	0.572	-0.02	0.117	-0.408	0.196	-0.11	-0.051	0.261	-0.079	0.25	0.037	0.566	0.514	-0.275	-0.097	-0.391	-0.072	0.141	0.076	0.274	0.45	-1.152	-0.214	-0.462	0.002	-0.294	0.365	-0.737	0.2	0.168
ACTL6A	-0.358	-0.088	0.022	0.084	0.076	0.305	-0.847	-0.077	0.721	0.474	0.004	-0.256	-0.227	-0.121	0.061	0.106	0.092	1.102	-0.08	-0.389	-0.146	-0.489	0.155	-0.291	-0.005	-0.047	0.354	-0.596	-0.238	0.217	-0.253	-0.174	-0.024	-0.277	0.31	0.087	-0.082	-0.169	-0.462	-0.348	-0.167	-0.071	0.123	-0.095	0.138	-0.018	-0.178	-0.469	-0.17
ACTL6B	0.353	-0.054	0.513	-0.168	-0.119	-0.324	0.328	0.289	0.597	-0.078	0.231	0.547	0.35	0.651	0.734	0.578	-0.01	-0.315	0.213	0.516	0.149	0.519	0.201	0.194	0.332	0.239	1.025	0.702	0.194	0.198	0.512	0.249	-0.142	-0.086	-0.265	0.618	0.233	0.178	0.505	0.675	-0.447	0.286	0.252	0.313	0.186	0.313	0.099	0.059	0.516
ADNP	-0.018	0.131	0.164	0.006	0.08	0.144	-0.174	-0.102	0.734	0.295	0.323	0.013	0.002	0.394	0.282	0.227	0.044	0.316	-0.006	0.193	0.127	-0.072	0.551	-0.087	0.382	-0.067	0.7	0.012	0.095	0.338	0.289	-0.026	0.013	-0.037	0.01	0.244	-0.082	-0.005	-0.053	0.053	-0.734	0.208	0.296	-0.018	0.27	0.114	-0.182	-0.459	0.115
ADRB2	0.066	-0.102	-0.086	-0.037	-0.023	-0.195	0.425	-0.023	-0.827	-0.523	-0.483	0.074	-0.003	-0.491	-0.141	0.028	0.016	-0.207	0.034	-0.195	0.102	0.3	-0.499	0.111	-0.217	-0.155	-0.582	0.193	-0.161	-0.269	-0.084	0.098	0.033	0.1	0.032	0.053	-0.018	-0.228	0.089	0.106	0.68	-0.185	-0.111	-0.14	-0.159	-0.094	0.291	0.622	0.019
AES	0.107	-0.216	0.44	-0.13	-0.14	0.052	-0.207	0.071	0.41	0.137	-0.015	0.245	0.335	0.809	0.32	0.116	-0.295	0.289	0.177	0.515	-0.203	0.108	0.379	-0.007	0.214	0.136	0.685	-0.156	0.38	0.254	0.544	0.291	-0.137	-0.224	-0.196	0.285	0.171	0.164	0.093	0.305	-0.457	0.126	0.017	0.044	-0.046	0.241	-0.196	-0.007	0.122
AHR	-0.04	0.135	-0.011	-0.035	0.015	0.019	-0.104	0.012	0.749	0.39	0.536	-0.022	0.025	0.543	0.335	0.167	0.044	0.167	0.009	0.39	0.073	-0.067	0.529	-0.133	0.397	0.046	0.685	-0.133	0.074	0.21	0.352	0.065	0.015	0.013	-0.061	0.304	-0.012	0.144	-0.048	0.124	-0.839	0.22	0.363	0.12	0.318	0.086	-0.205	-0.497	0.125
ALX3	0.377	-0.352	0.063	-0.307	-0.271	-0.099	-0.032	0.09	0.339	-0.081	0.259	0.358	0.417	0.389	0.634	0.291	-0.459	0.373	0.473	0.606	-0.284	0.183	0.265	0.206	-0.216	0.081	0.396	-0.015	0.319	0.513	0.12	0.534	-0.422	-0.414	-0.405	-0.064	0.275	0.091	0.214	0.243	-0.888	0.276	-0.067	0.181	-0.169	0.623	-0.469	-0.067	0.391
ALX4	0.13	-0.003	-0.094	-0.165	-0.065	-0.028	0.513	-0.205	-0.923	-0.446	-0.503	0.04	0.041	-0.215	-0.008	0.189	0.024	0.031	0.011	-0.147	0.36	0.294	-0.88	0.11	-0.155	-0.521	-0.452	-0.096	-0.381	-0.279	0.121	0.166	0.025	0.102	-0.014	0.187	-0.085	-0.541	0	0.129	0.109	-0.223	0.067	-0.453	-0.167	0.037	-0.026	0.659	0.071
ANKRD1	0.135	0.168	-0.263	0	-0.096	-0.267	0.377	0.004	-0.919	-0.472	-0.281	-0.031	-0.054	-0.418	-0.358	-0.191	-0.01	-0.539	-0.073	-0.182	0.16	0.148	-0.787	0.148	-0.312	-0.169	-0.685	0.107	-0.179	-0.399	-0.085	0.218	-0.013	0.202	-0.03	-0.2	-0.041	-0.144	0.129	0.164	0.271	-0.415	-0.441	-0.128	-0.227	-0.124	0.033	0.556	-0.022
APBB1	-0.048	0.087	0.184	0.084	0.143	0.111	-0.133	-0.067	0.852	0.282	0.362	0.042	0.002	0.401	0.321	0.141	0.074	0.3	0.018	0.233	0.047	-0.114	0.739	-0.144	0.403	0.062	0.776	0.076	0.169	0.395	0.19	-0.033	0.031	-0.089	0.041	0.286	-0.038	0.116	-0.044	0.022	-0.558	0.253	0.276	0.092	0.338	0.091	-0.07	-0.466	0.098
AR	0.187	-0.506	0.325	-0.578	-0.134	-0.332	0.145	0.472	-0.049	-0.438	-0.205	0.319	0.456	0.473	0.39	-0.13	-0.043	0.118	0.448	0.285	-0.165	0.482	-0.727	0.031	-0.209	0.169	0.263	-0.431	-0.172	0.487	0.515	0.332	-0.458	-0.479	-0.237	-0.115	0.464	0.012	0.007	0.407	-0.293	0.234	0.073	0.083	-0.299	0.391	-0.004	0.069	0.337
ARID1B	0.386	0.075	-0.017	-0.302	-0.015	-0.168	1.244	-0.041	-0.461	-0.407	0.193	0.21	0.216	0.558	0.58	0.071	-0.069	-0.155	0.291	0.567	0.28	0.654	-0.332	0.157	0.116	-0.332	-0.126	0.382	0.028	0.154	0.798	0.069	0.07	0.263	-0.211	0.29	0.016	-0.18	0.233	0.385	-0.657	0.318	0.33	-0.131	-0.053	0.41	-0.187	0.574	0.281
ARID2	-0.024	0.026	0.209	0.005	0.108	0.159	-0.218	-0.063	0.865	0.295	0.316	0.048	0.005	0.259	0.327	0.257	0.08	0.481	0.045	0.066	0.071	-0.135	0.52	-0.082	0.297	-0.014	0.746	0.007	0.053	0.416	0.079	-0.061	-0.051	-0.195	0.05	0.236	-0.023	0.005	-0.083	-0.017	-0.581	0.261	0.29	0.021	0.276	0.163	-0.129	-0.443	0.152
ARID3A	-0.079	0.013	-0.021	-0.2	0.05	-0.016	-0.005	0.022	0.632	0.275	0.505	-0.111	-0.002	0.312	0.307	0.161	0.118	0.491	0.121	0.228	0.057	-0.047	0.335	-0.129	0.338	-0.088	0.443	-0.367	-0.045	0.39	0.336	0.066	-0.065	-0.052	0.019	0.104	-0.004	-0.013	-0.241	0.033	-0.789	0.273	0.447	0.005	0.322	0.195	-0.151	-0.448	0.153
ARID4A	0.205	-0.147	0.399	-0.173	-0.214	0.127	-0.316	0.051	0.368	0.152	0.069	0.174	0.28	0.68	0.202	0.134	-0.368	0.35	0.193	0.285	-0.232	0.004	0.194	0.118	-0.017	0.053	0.441	-0.217	0.379	0.274	0.472	0.243	-0.232	-0.276	-0.207	-0.008	0.116	0.094	0.062	0.241	-0.729	0.078	-0.186	-0.008	-0.212	0.335	-0.484	-0.016	0.117
ARID4B	0.024	0.174	0.005	0.003	0.009	0.192	-0.014	-0.082	0.682	0.444	0.522	-0.019	-0.033	0.504	0.39	0.202	-0.028	0.351	0.011	0.264	0.082	-0.094	0.389	-0.054	0.252	-0.083	0.52	0.065	0.093	0.174	0.277	-0.117	0.067	0.026	-0.029	0.319	-0.066	0.035	-0.004	0.011	-0.822	0.229	0.294	0.035	0.21	0.176	-0.369	-0.281	0.087
ARID5A	0.085	-0.082	-0.025	-0.215	0.034	0.437	-0.117	-0.455	-0.374	-0.142	-0.322	-0.064	0.133	-0.006	0.118	0.198	-0.092	0.138	0.048	-0.01	0.234	0.002	0.094	0.066	0.01	-0.504	-0.167	-0.502	-0.112	0.302	0.055	0.121	-0.124	-0.164	-0.16	-0.339	-0.179	-0.559	-0.206	-0.25	-0.557	0.066	0.253	-0.483	-0.128	0.191	-0.422	-0.296	-0.019
ARID5B	0.172	-0.307	0.031	-0.19	-0.226	-0.042	-0.187	0.179	-0.125	-0.077	-0.077	0.179	0.019	-0.591	-0.122	0.317	-0.129	0.249	0.202	-0.469	-0.164	0.041	-0.599	0.323	-0.626	-0.013	-0.439	0.245	-0.111	-0.053	-0.533	-0.071	-0.281	-0.342	-0.072	-0.217	0.182	-0.102	0.159	-0.097	0.371	0.095	-0.178	0.06	-0.318	0.141	-0.051	0.279	0.21
ARNT	0.049	-0.001	0.14	-0.136	0.171	0.105	0.079	-0.143	0.524	-0.237	-0.038	0.117	0.011	0.097	0.503	0.326	0.103	0.63	0.159	0.011	0.328	0.22	0.364	-0.069	0.278	-0.355	0.666	0.091	-0.131	0.555	0.412	0.074	-0.084	-0.192	0.078	0.527	-0.114	-0.369	-0.099	0.197	-0.722	0.211	0.379	-0.239	0.233	0.23	-0.145	-0.155	0.309
ARNT2	-0.04	0.048	0.166	-0.015	0.047	0.156	-0.381	-0.025	0.854	0.388	0.356	0.006	0.016	0.333	0.254	0.216	0.049	0.366	0.008	0.098	0.027	-0.184	0.462	-0.087	0.262	0.043	0.714	-0.129	0.042	0.358	0.096	-0.046	-0.075	-0.175	0.003	0.103	-0.008	0.055	-0.094	-0.027	-0.694	0.221	0.249	0.056	0.215	0.131	-0.21	-0.59	0.106
ARNTL	0.209	-0.229	-0.006	0.007	-0.186	0.144	0.123	-0.068	-0.864	-0.345	-0.575	0.124	0.099	-0.266	-0.25	-0.022	-0.329	-0.034	0.084	-0.221	-0.155	0.121	-0.474	0.269	-0.552	-0.142	-0.736	0.183	0.082	-0.359	-0.286	-0.058	0.005	0.018	-0.099	-0.155	0.026	-0.147	0.185	-0.097	0.659	-0.124	-0.361	-0.201	-0.52	0.065	-0.05	0.717	-0.081
ARNTL2	0.54	-0.877	0.931	-0.555	-0.324	-0.419	0.213	0.298	0.274	-0.468	-0.155	0.741	0.808	0.386	0.584	0.739	-0.42	0.383	0.745	0.535	-0.439	0.521	0.379	0.431	0.019	0.312	0.685	-0.026	0.61	0.714	0.297	0.847	-0.648	-0.738	-0.45	-0.036	0.518	0.182	0.292	0.631	-0.091	0.488	0.033	0.209	-0.125	0.764	0.196	0.373	0.679
ARX	-0.274	0.558	-0.551	0.649	0.237	0.071	0.309	-0.119	0.111	0.499	0.633	-0.522	-0.538	-0.053	-0.077	-0.815	0.122	0.167	-0.301	-0.088	-0.283	-0.737	0.031	-0.368	-0.147	0.232	-0.519	0.059	0.088	-0.323	-0.517	-0.359	0.45	0.395	0.421	-0.198	-0.205	0.371	-0.234	-0.504	0.227	-0.43	-0.59	0.303	0.203	-0.154	-0.209	0.235	-0.614
ASB2	0.061	0.016	-0.22	-0.003	-0.031	-0.085	0.447	-0.04	-0.98	-0.486	-0.463	-0.032	-0.013	-0.216	-0.157	-0.295	-0.067	-0.329	-0.023	-0.082	0.069	0.218	-0.612	0.049	-0.285	-0.172	-0.71	0.014	-0.128	-0.367	0.069	0.095	0.079	0.167	-0.004	-0.004	-0.041	-0.187	0.051	0.085	0.476	-0.328	-0.298	-0.179	-0.278	-0.098	0.026	0.696	-0.13
ASCL4	-0.173	-0.25	0.256	-0.125	-0.077	0.156	-0.955	0.089	0.484	0.09	-0.205	-0.072	-0.028	0.08	-0.231	0.188	-0.015	0.753	0.094	-0.346	-0.151	-0.255	0.243	-0.102	-0.076	-0.095	0.316	-0.583	-0.017	0.278	0.03	0.11	-0.192	-0.316	0.103	-0.003	0.027	-0.155	-0.29	-0.077	-0.188	-0.017	0.037	-0.16	0.021	-0.032	-0.118	-0.447	0.033
ASF1A	0.003	0.075	-0.047	-0.205	0.093	0.025	0.4	-0.115	0.097	-0.119	0.092	-0.025	0.134	0.639	0.423	-0.065	0.023	0.225	0.092	0.491	0.265	0.232	0.159	-0.183	0.43	-0.285	0.456	-0.408	-0.064	0.252	0.815	0.266	0.011	0.011	-0.065	0.485	-0.055	-0.171	-0.169	0.307	-0.868	0.083	0.369	-0.235	0.188	0.152	-0.248	0.019	0.126
ASF1B	0.086	-0.132	0.296	-0.01	0.014	0.071	-0.36	0.077	0.829	0.172	0.245	0.184	-0.012	-0.112	0.263	0.43	0.046	0.498	0.164	-0.236	-0.073	-0.123	0.337	0.095	-0.077	0.083	0.509	0.325	0.07	0.432	-0.32	-0.107	-0.183	-0.345	0.04	0.035	0.078	0	0.068	-0.081	-0.207	0.286	0.095	0.16	0.137	0.224	-0.055	-0.347	0.248
ASH1L	-0.117	0.293	0.157	0.05	0.215	0.301	-0.009	-0.27	0.391	0.123	-0.018	-0.065	-0.091	0.486	0.281	-0.033	0.091	0.329	-0.14	0.139	0.344	0.047	0.287	-0.22	0.461	-0.325	0.592	0.012	-0.034	0.282	0.664	-0.115	0.151	0.049	0.127	0.495	-0.224	-0.273	-0.13	0.096	-0.71	-0.017	0.237	-0.284	0.204	-0.027	-0.276	-0.175	-0.044
ASH2L	-0.077	0.003	0.092	0.079	0.22	0.056	-0.027	-0.063	0.89	0.098	0.299	0.025	-0.019	0.282	0.402	0.129	0.163	0.576	0.103	0.159	0.077	-0.123	0.737	-0.232	0.371	-0.002	0.832	-0.073	0.021	0.498	0.092	0.03	0.016	-0.17	0.128	0.417	-0.031	0.043	-0.167	0.011	-0.535	0.287	0.362	0.038	0.415	0.135	0.015	-0.421	0.16
ASIP	-0.731	0.024	0.349	0.04	0.548	0.304	-0.256	-0.283	0.702	0.392	-0.199	-0.365	-0.279	-0.093	0.288	0.113	0.624	0.789	-0.308	-0.22	0.325	-0.151	0.738	-0.566	1.074	-0.172	0.736	-0.602	-0.297	0.377	0.431	-0.257	0.268	-0.054	0.547	0.597	-0.291	-0.391	-0.714	-0.201	0.407	-0.022	0.848	-0.291	0.793	-0.328	0.538	-0.464	-0.254
ATBF1	0.089	0.096	-0.041	-0.313	0.138	-0.268	0.505	0.008	0.383	-0.216	0.34	0.042	0.146	0.334	0.495	0.154	0.268	0.151	0.17	0.371	0.405	0.274	-0.024	-0.127	0.466	-0.221	0.688	-0.341	-0.306	0.513	0.579	0.338	-0.158	-0.079	-0.054	0.258	0.019	-0.166	-0.166	0.375	-1.114	0.242	0.513	-0.115	0.353	0.271	-0.059	-0.322	0.383
ATF1	-0.268	-0.154	-0.011	-0.084	0.077	-0.057	0.185	-0.134	-0.785	-0.464	-0.744	-0.208	-0.038	-0.216	-0.117	-0.249	0.028	0.464	-0.038	-0.167	0.047	0.099	-0.377	-0.225	0.106	-0.298	-0.381	-0.751	-0.186	-0.199	0.441	0.399	0.034	-0.06	0.245	0.359	-0.115	-0.392	-0.427	0.197	0.561	-0.556	-0.162	-0.421	-0.015	-0.167	0.15	0.807	-0.21
ATF3	0.233	-0.275	0.11	-0.267	-0.219	0	0.233	0.108	-0.678	-0.175	-0.281	0.212	0.173	-0.328	-0.025	0.195	-0.186	-0.326	0.13	-0.167	-0.083	0.345	-0.684	0.387	-0.431	-0.01	-0.669	0.31	-0.015	-0.232	-0.142	-0.123	-0.155	-0.099	-0.212	-0.285	0.149	-0.124	0.266	0.009	0.561	0.083	-0.084	-0.006	-0.444	0.133	0.017	0.513	0.091
ATF4	0	-0.004	-0.272	-0.149	0.05	-0.236	0.638	0.029	-0.799	-0.476	-0.252	-0.065	0.016	-0.183	0.001	-0.258	0.127	-0.317	0.031	0.053	0.178	0.299	-0.59	-0.037	-0.05	-0.168	-0.514	-0.177	-0.283	-0.193	0.195	0.167	0.035	0.15	0.003	0.035	0.008	-0.184	-0.066	0.149	0.282	-0.178	0.022	-0.142	-0.054	-0.056	0.171	0.483	-0.011
ATF6	0.009	-0.289	0.001	-0.257	0.339	-0.328	0.464	0.254	0.708	-0.58	0.053	0.214	0.139	-0.134	0.578	-0.079	0.513	0.57	0.344	-0.175	0.294	0.127	-0.408	-0.277	0.029	0.009	0.916	-0.468	-0.676	0.714	-0.086	0.311	-0.412	-0.843	0.151	0.573	0.298	-0.109	-0.294	0.289	-0.415	0.301	0.352	0.014	0.308	0.223	0.198	-0.054	0.53
ATF7	-0.006	0.223	0.141	0.06	0.17	0.251	0.081	-0.28	0.603	0.222	0.24	0.014	-0.119	0.123	0.343	0.42	0.134	0.388	-0.064	-0.008	0.348	0.011	0.514	-0.032	0.421	-0.3	0.57	0.305	-0.006	0.265	0.236	-0.189	0.127	0.034	0.106	0.46	-0.23	-0.243	-0.028	0.002	-0.581	0.221	0.434	-0.168	0.34	0.076	-0.141	-0.231	0.138
ATF7IP	0.102	0.065	0.164	-0.094	-0.025	0.064	0.448	-0.244	-0.969	-0.547	-0.73	0.063	0.107	0.357	0.278	0.029	-0.09	-0.101	-0.01	0.137	0.29	0.399	-0.44	-0.01	0.07	-0.461	-0.248	-0.103	-0.053	-0.213	0.724	0.346	0.111	0.17	-0.03	0.408	-0.16	-0.564	0.022	0.354	0.033	-0.477	-0.127	-0.438	-0.143	0.038	-0.205	0.798	-0.097
ATF7IP2	-0.254	-0.423	0.258	-0.153	0.354	0.023	0.48	-0.251	-0.104	-0.341	-0.574	0.021	0.012	-0.688	0.175	0.258	0.371	0.901	0.093	-0.42	0.227	0.208	-0.247	-0.204	0.278	-0.265	0.106	-0.412	-0.51	0.347	-0.073	-0.11	-0.025	-0.438	0.363	0.394	-0.039	-0.467	-0.474	-0.109	0.715	0.26	0.639	-0.383	0.189	-0.024	0.632	0.348	0.093
ATOH1	0.247	-0.288	-0.007	-0.56	-0.259	-0.392	-0.245	0.163	-0.084	-0.438	-0.008	0.161	0.279	-0.131	-0.054	0.523	-0.056	0.115	0.384	0.169	0.111	0.359	-0.103	0.233	-0.059	-0.273	0.089	-0.321	-0.152	0.497	0.169	0.536	-0.416	-0.027	-0.299	-0.472	0.145	-0.265	0.012	0.25	-0.806	0.276	0.335	-0.153	-0.015	0.337	0.045	-0.607	0.514
ATOH7	0.388	-0.718	0.699	-0.735	-0.346	-0.082	0.023	0.145	-0.091	-0.098	-0.171	0.569	0.716	0.473	0.62	0.487	-0.436	0.232	0.559	0.582	-0.287	0.551	-0.362	0.369	-0.125	0.055	0.248	-0.159	0.297	0.655	0.464	0.53	-0.628	-0.692	-0.538	-0.337	0.48	-0.143	0.238	0.318	-0.386	0.394	0.15	0.033	-0.374	0.675	-0.232	0.128	0.431
ATOH8	-0.045	-0.238	0.421	-0.07	-0.054	0.298	-0.707	0.013	0.237	0.155	-0.389	0.094	-0.007	-0.454	-0.141	0.309	-0.027	0.415	-0.045	-0.655	-0.071	-0.17	-0.274	0.176	-0.244	-0.014	0.085	0.003	-0.083	0.069	-0.398	-0.188	-0.235	-0.462	0.089	-0.13	0.045	-0.223	-0.044	-0.167	0.445	-0.081	-0.174	-0.128	-0.205	0.018	-0.038	0.012	0.022
ATRX	0.083	-0.023	0.207	0.096	0.369	-0.387	0.732	0.181	1.07	-0.017	0.73	0.191	0.12	0.172	0.581	-0.094	0.37	0.114	0.238	0.363	-0.043	-0.023	0.624	-0.18	0.462	0.468	0.949	0.283	0.097	0.749	-0.171	0.023	-0.068	-0.239	0.112	0.073	0.211	0.503	-0.019	0.1	-0.267	0.558	0.295	0.469	0.55	0.326	0.458	-0.348	0.311
BACH1	-0.21	0.039	0.159	-0.085	0.203	0.427	-0.014	-0.397	0.161	0.088	-0.244	-0.157	-0.176	0.007	0.209	0.195	0.101	1.016	-0.047	-0.281	0.301	0.008	-0.029	-0.191	0.247	-0.577	0.165	-0.301	-0.242	0.287	0.477	-0.203	0.09	-0.174	0.28	0.489	-0.272	-0.601	-0.392	-0.11	-0.383	0.023	0.388	-0.52	0.111	0.01	-0.265	0.123	-0.063
BACH2	0.043	0.245	0.012	0.146	-0.094	0.285	-0.065	-0.086	0.655	0.777	0.682	-0.042	-0.055	0.506	0.252	0.218	-0.135	0.062	-0.13	0.228	-0.057	-0.278	0.396	0.055	0.179	0.112	0.348	0.176	0.27	-0.195	0.057	-0.23	0.131	0.052	-0.081	0.25	-0.065	0.257	0.116	-0.067	-0.549	0.149	0.107	0.188	0.13	0.08	-0.446	-0.115	-0.049
BARHL1	0.579	-0.652	0.574	-0.842	-0.243	-1.015	0.644	0.944	1.071	-0.239	1.153	0.758	0.626	0.109	0.47	0.408	-0.01	-0.322	0.899	0.575	-0.401	0.717	0.063	0.525	-0.057	0.741	0.624	0.654	0.457	1.103	0.262	0.465	-0.872	-0.778	-0.531	-0.444	0.831	0.784	0.528	0.701	-0.574	1.116	0.265	0.91	0.111	0.701	0.401	-0.297	1.081
BARX1	-0.149	-0.239	0.103	-0.243	0.182	-0.129	0.209	-0.067	-0.558	-0.678	-0.798	0.079	0.175	-0.11	0.016	-0.258	0.132	0.104	0.062	0.063	0.257	0.408	-0.403	-0.212	0.2	-0.258	0.107	-0.454	-0.335	0.248	0.489	0.354	-0.128	-0.231	0.059	0.291	0.053	-0.384	-0.222	0.269	0.247	-0.171	0.134	-0.388	-0.041	-0.116	0.326	0.273	0.062
BATF	-0.034	-0.248	-0.069	-0.31	-0.013	0.27	-0.27	-0.129	-0.07	-0.262	-0.33	0.001	0.161	0.459	0.102	0.031	-0.158	0.385	0.202	0.26	0.105	0.274	0.393	-0.121	0.079	-0.384	0.137	-0.531	-0.052	0.351	0.646	0.098	-0.064	-0.095	-0.156	0.232	-0.054	-0.329	-0.191	0.035	-0.677	0.294	0.496	-0.375	-0.123	0.047	-0.275	-0.382	0.094
BAZ1B	-0.1	0.004	0.21	0.082	0.263	0.171	0.002	-0.154	0.813	0.103	0.12	0.045	-0.006	0.307	0.52	0.151	0.152	0.65	0.056	0.145	0.133	-0.06	0.672	-0.244	0.442	-0.069	0.872	-0.026	0.004	0.51	0.204	-0.031	0.05	-0.186	0.16	0.507	-0.075	-0.086	-0.179	0.013	-0.451	0.229	0.377	-0.057	0.379	0.153	-0.004	-0.296	0.106
BAZ2A	-0.076	0.054	0.223	0.044	0.021	0.254	-0.435	-0.009	0.86	0.495	0.311	-0.011	-0.05	0.373	0.209	0.214	0.006	0.513	-0.035	-0.015	-0.025	-0.228	0.394	-0.079	0.2	0.032	0.645	-0.037	0.084	0.206	0.109	-0.187	0.002	-0.148	0.068	0.255	-0.026	0.058	-0.078	-0.056	-0.5	0.171	0.186	0.038	0.165	0.084	-0.243	-0.382	0.035
BBX	0.018	0.167	0.178	-0.026	0.023	0.162	0.088	-0.121	0.385	0.304	0.298	0.002	0.085	0.738	0.203	0.042	-0.092	0.067	-0.025	0.476	0.086	0.064	0.518	-0.065	0.466	-0.082	0.489	0.009	0.281	0.166	0.645	-0.031	0.13	0.173	-0.086	0.253	-0.083	0.083	0.02	0.135	-0.699	0.199	0.276	-0.063	0.162	0.087	-0.214	-0.212	0.01
BCL3	0.353	-0.584	0.919	-0.43	-0.227	-0.331	0.432	0.396	-0.015	-0.344	-0.311	0.584	0.462	0.139	0.181	0.537	-0.138	0.237	0.414	-0.049	-0.164	0.577	-0.492	0.414	-0.05	0.17	0.292	0.36	0.246	0.139	0.375	0.198	-0.339	-0.444	-0.145	0.311	0.399	0.077	0.313	0.59	0.59	0.309	0.021	0.057	-0.211	0.356	0.408	0.889	0.492
BCL6	0.03	-0.07	-0.198	0.055	0.211	-0.135	0.599	-0.183	-0.739	-0.765	-0.593	0.043	-0.06	-0.677	0.037	-0.079	0.16	0.03	0.06	-0.236	0.257	0.271	-0.314	-0.027	-0.129	-0.303	-0.411	0.205	-0.319	0.028	-0.249	0.082	0.073	0.07	0.16	0.115	-0.104	-0.391	-0.044	-0.017	0.607	-0.139	-0.011	-0.271	-0.012	-0.016	0.381	0.511	0.043
BCLAF1	0.069	-0.254	0.295	-0.322	-0.097	-0.045	-0.243	0.159	0.499	0.037	0.189	0.117	0.117	0.123	0.289	0.136	-0.116	0.728	0.317	-0.04	-0.198	-0.005	-0.112	0.053	-0.148	-0.019	0.268	-0.249	0.107	0.549	0.246	0.278	-0.403	-0.557	-0.033	-0.037	0.189	-0.082	-0.116	0.151	-0.531	0.077	-0.126	0.049	-0.032	0.346	-0.348	0.018	0.236
BHLHB2	0.151	-0.111	0.105	-0.006	0.055	-0.203	0.718	-0.06	-0.715	-0.568	-0.435	0.2	0.228	0.149	0.163	-0.161	-0.083	-0.42	0.105	0.375	0.035	0.436	-0.034	0.017	0.104	0.01	-0.173	0.204	0.142	-0.047	0.325	0.236	0.09	0.146	-0.099	0.142	0.039	-0.017	0.168	0.27	0.42	-0.047	-0.053	-0.053	-0.1	0.045	0.295	0.574	0.004
BHLHB3	0.012	-0.08	-0.151	-0.081	0.023	-0.256	0.457	0.029	-0.853	-0.584	-0.464	-0.006	0.039	-0.275	-0.091	-0.195	0.069	-0.289	0.042	-0.024	0.096	0.285	-0.474	-0.009	-0.107	-0.121	-0.506	-0.099	-0.192	-0.19	0.079	0.227	0.026	0.148	0.021	-0.018	0.009	-0.187	-0.023	0.151	0.521	-0.251	-0.11	-0.14	-0.097	-0.074	0.281	0.502	-0.029
BHLHB4	0.302	-0.152	0.439	-0.123	-0.236	0.257	-0.449	-0.193	-0.535	-0.508	-0.97	0.332	0.224	0.081	-0.127	0.399	-0.339	0.177	0.058	-0.315	0.197	0.272	-0.529	0.268	-0.382	-0.447	0.07	0.089	-0.048	-0.044	0.252	0.219	-0.203	-0.254	-0.156	0.183	-0.053	-0.559	0.221	0.274	-0.191	-0.257	-0.329	-0.514	-0.55	0.088	-0.37	0.389	0.148
BHLHB5	0.302	-0.265	0.253	-0.028	-0.157	-0.577	0.11	0.505	1.329	0.444	0.989	0.526	0.419	0.398	0.248	0.31	0.013	-0.174	0.299	0.59	-0.311	-0.091	0.226	0.11	0.092	0.821	1.231	0.329	0.185	0.336	-0.547	0.223	-0.349	-0.472	-0.308	0.038	0.598	0.958	0.416	0.269	-0.435	0.743	0.208	0.775	0.238	0.296	0.371	-0.563	0.587
BLZF1	0.135	-0.184	-0.025	-0.087	0.195	-0.322	0.817	0.028	-0.507	-0.999	-0.502	0.207	0.082	-0.315	0.051	-0.113	0.16	0.096	0.261	-0.078	0.267	0.452	-0.19	-0.016	-0.029	-0.278	-0.061	0.192	-0.183	0.182	0.146	0.294	-0.034	-0.082	0.099	0.487	0.043	-0.235	0.018	0.331	0.403	0.028	0.041	-0.246	0.069	0.037	0.447	0.702	0.3
BMP5	-0.199	0.382	-0.015	0.223	0.276	0.144	0.191	-0.309	0.167	0.082	-0.069	-0.169	-0.027	0.593	0.148	-0.243	0.175	-0.087	-0.298	0.41	0.372	-0.052	0.445	-0.371	0.741	-0.161	0.694	-0.309	-0.064	0.005	0.58	0.076	0.308	0.298	0.126	0.5	-0.247	-0.054	-0.204	0.149	-0.507	-0.165	0.255	-0.259	0.352	-0.178	0.018	-0.202	-0.175
BRCA1	0.091	0.141	-0.069	-0.073	-0.008	0.086	-0.068	-0.015	0.603	0.284	0.425	-0.006	0.095	0.515	0.132	-0.005	-0.01	0.213	0.018	0.253	0.123	-0.108	-0.014	-0.077	0.134	-0.043	0.617	-0.285	-0.138	0.248	0.203	-0.057	-0.072	-0.079	-0.097	0.039	0.032	0.119	-0.064	0.046	-1.116	0.299	0.241	-0.044	0.009	0.179	-0.351	-0.521	0.154
BRCA2	-0.04	0.083	0.083	-0.03	-0.006	0.159	-0.297	-0.03	0.746	0.455	0.468	-0.045	0.008	0.434	0.215	0.151	-0.04	0.282	0.007	0.221	-0.03	-0.168	0.538	-0.069	0.273	0.043	0.54	-0.148	0.166	0.255	0.244	-0.023	-0.035	-0.091	-0.046	0.108	-0.028	0.121	-0.077	-0.003	-0.743	0.207	0.222	0.084	0.194	0.106	-0.3	-0.488	0.057
BRD7	-0.241	0.084	-0.039	0.176	0.324	0.07	0.11	-0.108	0.766	0.144	0.312	-0.139	-0.102	0.342	0.315	-0.217	0.197	0.558	0.009	0.258	0.032	-0.215	0.819	-0.4	0.504	0.031	0.698	-0.256	0.064	0.406	0.21	0.028	0.144	-0.072	0.226	0.478	-0.079	0.131	-0.309	-0.042	-0.358	0.151	0.296	0.028	0.493	-0.004	0.072	-0.285	-0.033
BRD8	-0.034	-0.125	0.133	0.031	-0.06	0.232	-0.53	-0.07	0.447	0.061	-0.106	-0.012	-0.073	0.056	-0.053	0.273	-0.14	0.867	0.097	-0.257	-0.077	-0.203	0.378	-0.021	-0.086	-0.213	0.29	-0.176	0.092	0.146	0.007	0.03	-0.046	-0.188	0.115	0.324	-0.081	-0.153	-0.146	-0.036	-0.262	0.025	0.002	-0.198	0.021	0.069	-0.226	-0.036	0.075
BTAF1	-0.033	0.058	0.084	-0.118	-0.036	0.167	-0.302	-0.041	0.656	0.397	0.374	-0.054	-0.054	0.195	0.248	0.337	0.03	0.525	0.026	-0.043	0.079	-0.164	0.173	-0.01	0.15	-0.142	0.436	-0.19	-0.037	0.214	0.146	-0.004	-0.102	-0.178	0.018	0.181	-0.044	-0.12	-0.132	-0.002	-0.697	0.112	0.233	-0.044	0.191	0.153	-0.35	-0.307	0.13
BTF3	0.535	-0.163	0.381	-0.555	-0.285	-0.258	0.573	-0.043	-0.071	-0.252	0.292	0.343	0.285	-0.133	0.275	0.917	-0.227	0.258	0.433	0.109	0.16	0.575	-0.152	0.575	0.014	-0.376	-0.077	0.41	0.218	0.427	0.497	0.295	-0.352	-0.1	-0.29	-0.182	0.025	-0.302	0.255	0.433	-0.834	0.449	0.272	-0.142	-0.089	0.589	-0.2	0.281	0.616
BTG2	0.167	-0.455	0.434	-0.539	-0.512	-0.326	0.286	0.452	-0.44	0.295	0.234	0.2	0.243	0.137	0.143	0.42	-0.358	0	0.317	0.157	-0.539	0.477	-0.654	0.434	-0.283	0.31	-0.784	0.134	0.4	-0.314	0.554	0.055	-0.223	-0.095	-0.25	-0.196	0.326	0.19	0.241	0.34	0.543	0.133	-0.041	0.367	-0.365	0.244	-0.025	0.835	0.098
C10orf48	-0.047	0.074	0.075	-0.069	0.082	0.129	-0.158	0.032	0.873	0.5	0.59	-0.08	0.009	0.387	0.35	0.077	0.135	0.339	0.023	0.131	-0.004	-0.251	0.255	-0.117	0.249	0.106	0.612	-0.291	-0.046	0.373	0.046	-0.117	-0.085	-0.185	0.012	-0.056	0.041	0.126	-0.18	-0.105	-0.77	0.275	0.293	0.128	0.24	0.219	-0.26	-0.59	0.072
C11orf30	0.059	0.12	0.041	-0.036	0.314	0.111	0.446	-0.451	0.093	-0.572	-0.333	0.11	-0.102	-0.266	0.356	0.471	0.282	0.647	0.084	-0.21	0.699	0.293	0.156	-0.098	0.317	-0.752	0.491	0.211	-0.394	0.481	0.269	0.096	0.05	-0.093	0.201	0.719	-0.295	-0.739	-0.136	0.14	-0.567	0.141	0.525	-0.562	0.339	0.083	0.03	0.064	0.339
C14orf106	-0.018	0.202	0.036	0.019	0.122	-0.006	0.082	-0.091	0.73	0.259	0.53	-0.033	-0.02	0.371	0.22	0.182	0.126	0.151	0	0.303	0.174	-0.055	0.673	-0.114	0.504	-0.039	0.668	0.002	0.106	0.323	0.314	0.028	0.06	0.073	0.01	0.24	-0.095	0.106	-0.067	0.096	-0.797	0.285	0.394	0.044	0.408	0.068	-0.06	-0.498	0.155
C14orf92	-0.097	-0.402	0.057	-0.517	0.219	-0.492	0.596	0.094	-0.092	-0.804	-0.282	0.077	0.168	-0.322	0.348	0.162	0.391	0.653	0.395	0.047	0.317	0.468	-0.208	-0.194	0.362	-0.35	0.32	-0.651	-0.464	0.651	0.457	0.634	-0.31	-0.372	0.13	0.4	0.134	-0.444	-0.419	0.405	-0.1	0.134	0.566	-0.295	0.416	0.19	0.503	0.187	0.464
C19orf2	-0.04	0.097	0.185	-0.114	0.101	0.044	0.138	-0.222	0.03	-0.175	-0.147	-0.03	0.073	0.486	0.194	0.033	0.006	0.345	0.037	0.311	0.245	0.162	0.288	-0.168	0.468	-0.361	0.422	-0.313	0.066	0.318	0.781	0.317	0.035	0.057	0.033	0.352	-0.146	-0.289	-0.184	0.268	-0.656	-0.076	0.198	-0.339	0.209	0.075	-0.141	0.004	0.05
C1orf32	0.611	-0.674	0.536	-0.829	-0.219	-0.875	0.897	0.701	0.306	-0.712	0.524	0.787	0.641	0.252	0.579	-0.024	-0.174	0.01	0.952	0.449	-0.358	0.77	-0.852	0.348	-0.536	0.409	0.23	0.279	0.24	1.072	0.571	0.756	-0.971	-1.207	-0.465	-0.172	0.819	0.353	0.402	0.805	-0.673	0.628	-0.267	0.58	-0.31	0.673	-0.133	0.533	0.886
C20orf100	-0.003	-0.189	0.466	-0.104	0.066	0.042	-0.483	0.164	1	0.209	0.161	0.157	0.158	0.28	0.378	0.229	0.115	0.478	0.136	-0.036	-0.089	-0.168	0.307	-0.067	0.186	0.225	0.957	-0.221	0.014	0.568	-0.042	0.095	-0.283	-0.489	0.022	0.03	0.176	0.085	-0.11	0.069	-0.411	0.195	0.111	0.14	0.192	0.268	-0.044	-0.518	0.214
C20orf20	-0.175	0.126	-0.009	0.114	0.264	0.084	0.05	-0.138	0.761	0.18	0.342	-0.099	-0.068	0.401	0.345	0.015	0.206	0.394	-0.007	0.296	0.148	-0.135	0.861	-0.316	0.568	-0.045	0.76	-0.182	0.042	0.38	0.266	0.03	0.143	0.021	0.138	0.45	-0.116	0.047	-0.229	-0.004	-0.547	0.213	0.45	-0.006	0.516	0.013	0.035	-0.462	0.042
C21orf5	0.134	-0.167	0.412	0.112	0.067	0.165	0.001	-0.04	0.387	-0.094	-0.101	0.312	0.155	0.361	0.198	0.076	-0.211	0.138	0.169	0.246	-0.142	0.149	0.821	0.062	0.126	0.101	0.447	0.594	0.52	0.331	0.169	-0.063	0.036	-0.125	-0.074	0.325	0.052	0.157	0.261	0.072	0.125	0.302	0.007	0.078	0.018	0.111	0.079	0.073	0.109
C2orf3	-0.007	0.044	0.018	-0.011	0.296	-0.084	0.235	-0.016	0.733	-0.185	0.386	0.055	-0.025	0.228	0.452	-0.086	0.203	0.337	0.229	0.274	0.106	0.05	0.768	-0.212	0.324	-0.043	0.619	0.161	0.1	0.774	0.22	0.108	-0.045	-0.132	0.077	0.2	-0.003	0.018	-0.095	0.039	-0.632	0.331	0.284	0.1	0.44	0.196	0.025	-0.456	0.222
C6orf49	0.065	-0.366	0.063	-0.464	0.196	-0.542	0.857	0.138	-0.551	-1.109	-0.477	0.215	0.212	-0.363	0.228	0.02	0.301	0.078	0.404	0.087	0.332	0.702	-0.264	-0.032	0.202	-0.318	-0.019	-0.133	-0.299	0.498	0.461	0.564	-0.239	-0.19	0.019	0.316	0.146	-0.391	-0.121	0.471	0.273	0.11	0.358	-0.25	0.232	0.132	0.608	0.463	0.457
CBFA2T2	0.04	0.141	0.101	0.007	-0.019	0.051	-0.067	-0.016	0.736	0.438	0.581	0.001	0.042	0.541	0.201	0.206	-0.021	0.148	0.016	0.338	0.007	-0.122	0.575	-0.033	0.358	0.069	0.605	-0.02	0.218	0.191	0.266	-0.003	0.03	0.046	-0.073	0.152	-0.02	0.218	0.009	0.076	-0.775	0.278	0.274	0.121	0.259	0.129	-0.199	-0.432	0.113
CBFA2T3	-0.152	0.323	0.196	0.394	0.311	0.445	-0.201	-0.356	0.711	0.277	-0.17	0.028	-0.173	0.177	0.299	0.165	0.2	0.405	-0.329	-0.16	0.416	-0.192	0.342	-0.244	0.425	-0.19	0.971	0.321	-0.206	0.065	-0.015	-0.364	0.268	-0.027	0.269	0.768	-0.254	-0.212	-0.038	-0.076	-0.242	-0.031	0.231	-0.237	0.266	-0.138	-0.048	-0.196	-0.063
CBFB	-0.015	-0.109	0.571	-0.178	-0.383	0.228	-0.73	0.21	-0.152	0.487	-0.057	-0.068	-0.08	0.004	-0.493	0.198	-0.318	0.15	-0.045	-0.521	-0.419	-0.177	-0.321	0.381	-0.329	0.053	-0.657	0.062	0.508	-0.346	0.187	-0.142	-0.139	-0.088	-0.013	-0.396	0.034	-0.008	0.08	-0.026	0.557	-0.34	-0.576	0.019	-0.339	-0.038	-0.327	0.48	-0.205
CBX3	-0.091	0.056	0.165	-0.043	0.023	0.147	-0.346	-0.028	0.74	0.412	0.345	-0.044	0.005	0.413	0.187	0.149	-0.007	0.388	-0.003	0.185	-0.011	-0.142	0.51	-0.105	0.336	0.011	0.601	-0.178	0.138	0.297	0.303	-0.013	-0.029	-0.087	0.008	0.152	-0.031	0.066	-0.12	0.018	-0.645	0.169	0.239	0.024	0.221	0.085	-0.204	-0.47	0.05
CBX5	-0.079	0.143	0.248	0.011	0.121	0.213	-0.134	-0.009	0.891	0.596	0.504	-0.027	-0.098	0.15	0.331	0.18	0.163	0.376	-0.08	-0.097	0.057	-0.215	0.13	-0.034	0.259	0.076	0.562	0.145	-0.011	0.274	-0.009	-0.322	-0.023	-0.192	0.118	0.101	-0.01	0.05	-0.072	-0.12	-0.385	0.197	0.204	0.118	0.243	0.138	-0.172	-0.311	0.043
CBX6	-0.087	0.101	0.2	-0.035	0.166	0.144	-0.096	-0.113	0.714	0.224	0.251	-0.03	0.012	0.414	0.292	0.154	0.139	0.344	-0.009	0.189	0.178	-0.042	0.583	-0.162	0.51	-0.093	0.745	-0.155	0.037	0.414	0.397	-0.021	0.024	-0.054	0.061	0.273	-0.093	-0.049	-0.167	0.06	-0.678	0.224	0.404	-0.082	0.338	0.088	-0.083	-0.478	0.096
CBX7	0.258	-0.223	0.112	-0.258	-0.047	-0.597	0.789	0.108	-0.613	-0.87	-0.383	0.328	0.298	-0.112	0.337	-0.002	-0.077	0.028	0.344	0.328	0.066	0.57	-0.553	0.066	-0.055	-0.089	-0.002	0.077	-0.049	0.247	0.409	0.726	-0.263	-0.177	-0.095	0.217	0.197	-0.162	0.131	0.611	0.019	-0.186	-0.241	-0.047	-0.071	0.285	0.227	0.79	0.34
CBX8	0.477	0.041	0.302	-0.079	-0.185	-0.255	0.646	0.127	-0.484	-0.442	-0.292	0.451	0.262	0.123	0.258	0.345	-0.099	-0.575	0.073	0.058	0.242	0.53	-0.766	0.375	-0.174	-0.017	0.089	0.733	-0.05	-0.299	0.183	0.099	-0.058	0.085	-0.208	0.276	0.114	-0.072	0.538	0.533	0.08	-0.057	-0.201	-0.001	-0.295	0.216	0.046	0.745	0.313
CCNDBP1	0.316	-0.029	-0.036	-0.262	-0.09	-0.409	0.704	0.236	-0.535	-0.654	-0.136	0.302	0.304	0.4	0.209	-0.218	-0.071	-0.588	0.235	0.498	0.176	0.568	-0.506	0.113	-0.051	-0.058	0.037	0.231	-0.014	0.034	0.532	0.431	-0.139	0.07	-0.281	0.204	0.221	0.025	0.324	0.552	-0.261	-0.025	-0.115	0.001	-0.138	0.171	0.037	0.464	0.309
CCNK	0.204	-0.229	0.154	0.069	0.258	-0.541	1.216	0.265	0.643	-0.187	0.687	0.341	0.202	0.181	0.672	-0.084	0.269	0.108	0.415	0.453	-0.196	0.119	0.272	-0.106	0.161	0.516	0.557	0.419	0.139	0.503	-0.289	0.125	-0.058	-0.319	0.043	0.275	0.37	0.565	0.131	0.16	0.206	0.589	0.229	0.575	0.428	0.369	0.535	0.3	0.353
CCNT1	-0.015	0.115	0.44	-0.071	0.424	0.196	0.275	-0.165	0.518	-0.252	-0.063	0.09	-0.007	0.104	0.436	-0.053	0.308	0.207	0.047	-0.085	0.375	0.148	0.415	-0.094	0.49	-0.239	0.657	0.265	0.028	0.757	0.413	-0.061	-0.07	-0.263	0.161	0.236	-0.109	-0.308	-0.115	0.088	-0.311	0.125	0.184	-0.206	0.348	0.163	0.023	-0.119	0.157
CCNT2	-0.104	0.129	0.01	0.043	0.265	0.117	0.049	-0.191	0.596	-0.013	0.181	-0.002	-0.032	0.334	0.397	-0.047	0.129	0.344	0.042	0.314	0.224	-0.008	0.71	-0.259	0.461	-0.183	0.699	-0.003	0.056	0.529	0.35	0.134	0.038	-0.088	0.07	0.427	-0.102	-0.116	-0.132	0.048	-0.646	0.128	0.298	-0.092	0.412	0.06	-0.096	-0.368	0.099
CDC42SE1	-0.032	0.066	0.228	0.018	-0.023	0.274	-0.37	-0.113	0.7	0.476	0.276	0.02	-0.004	0.394	0.185	0.302	-0.098	0.397	-0.037	0.119	0.003	-0.121	0.535	-0.016	0.27	-0.037	0.557	0.045	0.201	0.182	0.257	-0.134	0.026	-0.07	-0.013	0.248	-0.08	0.021	-0.011	-0.014	-0.569	0.201	0.234	-0.012	0.131	0.073	-0.27	-0.353	0.039
CDK7	-0.246	-0.401	0.025	-0.178	-0.057	0.186	-0.811	0.151	0.007	-0.018	-0.511	-0.079	-0.06	-0.475	-0.142	-0.031	0.01	0.723	0.055	-0.583	-0.181	-0.199	-0.522	-0.07	-0.43	-0.068	-0.163	-0.55	-0.355	0.058	-0.399	-0.019	-0.262	-0.474	0.145	-0.076	0.137	-0.289	-0.298	-0.241	0.511	-0.209	-0.128	-0.167	-0.214	-0.037	-0.024	-0.006	-0.057
CDK9	0.104	-0.395	0.45	-0.085	0.368	-0.142	0.625	-0.037	0.764	-0.38	-0.008	0.43	0.239	-0.079	0.703	0.382	0.255	0.554	0.372	0.197	0.126	0.405	0.689	-0.085	0.42	0.092	0.936	0.46	-0.021	0.893	0	-0.069	-0.093	-0.417	0.088	0.472	0.145	-0.008	0.02	0.109	0.059	0.784	0.716	0.089	0.367	0.326	0.61	-0.169	0.463
CDKN1A	-0.221	0.113	0.077	0.096	0.024	0.477	-0.795	-0.158	0.384	0.452	-0.069	-0.232	-0.296	-0.302	-0.246	0.129	0.025	0.616	-0.218	-0.629	0.032	-0.42	-0.03	-0.013	-0.112	-0.228	-0.017	-0.12	-0.115	-0.02	-0.26	-0.372	0.016	-0.128	0.231	-0.055	-0.195	-0.273	-0.226	-0.365	-0.017	-0.168	-0.091	-0.232	-0.03	-0.118	-0.303	-0.235	-0.184
CDKN1C	-0.049	0.066	0.252	-0.016	0.061	0.205	-0.247	-0.096	0.756	0.409	0.317	0.026	0.025	0.414	0.264	0.262	0.01	0.295	-0.017	0.195	0.058	-0.068	0.62	-0.063	0.406	-0.004	0.666	0.019	0.171	0.313	0.305	-0.099	0.014	-0.074	-0.01	0.219	-0.062	0.034	-0.044	0.012	-0.586	0.261	0.341	0.016	0.242	0.086	-0.155	-0.466	0.076
CDX1	-0.058	-0.014	-0.724	0.092	0.106	-0.226	0.201	-0.25	-0.438	-0.725	-0.269	-0.129	-0.201	-0.613	-0.044	0.161	0.092	0.425	0.158	0.027	0.277	0.12	0.451	-0.178	-0.055	-0.529	-0.279	-0.063	-0.314	0.082	-0.279	0.364	0.159	0.36	0.121	0.312	-0.236	-0.416	-0.165	-0.076	-0.095	-0.035	0.322	-0.305	0.297	-0.068	0.268	-0.104	0.159
CDX4	0.217	-1.018	0.671	-0.796	0.233	-0.751	0.377	0.583	0.772	-1.179	-0.245	0.714	0.657	-0.278	0.513	0.303	0.326	0.417	0.882	0.19	0.015	0.827	0.399	0.055	0.266	0.245	1.135	-0.137	-0.112	1.511	0.282	0.705	-0.834	-1.085	-0.175	0.182	0.636	0.051	-0.045	0.642	0	0.923	0.665	0.164	0.299	0.48	0.936	-0.353	1.044
CDYL2	0.236	-0.145	0.488	-0.029	-0.354	0.349	-0.583	-0.036	0.344	0.411	-0.166	0.291	0.274	0.624	-0.049	0.566	-0.425	0.296	-0.011	0.076	-0.077	-0.036	0.052	0.268	-0.046	-0.041	0.588	0.066	0.266	-0.253	0.159	-0.042	-0.061	-0.133	-0.237	0.357	0.067	0.05	0.275	0.175	-0.361	0.138	0.011	-0.161	-0.308	0.141	-0.347	0.074	0.142
CEBPA	-0.039	-0.275	0.487	-0.251	-0.269	0.49	-0.818	0.01	0.141	0.419	-0.265	0.041	0.158	0.606	0.192	0.149	-0.452	0.568	0.081	0.049	-0.352	-0.012	0.095	0.099	-0.126	-0.046	0.031	-0.311	0.38	0.096	0.573	-0.031	-0.163	-0.286	-0.142	-0.008	0.048	-0.173	-0.046	-0.003	-0.216	-0.098	-0.152	-0.123	-0.367	0.189	-0.616	0.065	-0.163
CEBPB	0.019	-0.194	-0.134	-0.122	-0.031	-0.119	0.366	0.025	-0.808	-0.478	-0.48	0.015	0.006	-0.43	-0.093	-0.035	0.021	-0.037	0.079	-0.231	0.051	0.252	-0.586	0.075	-0.28	-0.177	-0.633	-0.059	-0.236	-0.258	-0.08	0.072	-0.005	0.014	0.037	0.054	0.023	-0.258	-0.025	0.043	0.665	-0.158	-0.048	-0.176	-0.191	-0.049	0.209	0.625	-0.002
CEBPD	0.066	-0.227	0.106	-0.167	-0.137	0.033	-0.206	0.113	-0.154	-0.12	-0.207	0.104	-0.054	-0.6	-0.245	0.274	-0.047	0.253	0.103	-0.564	-0.027	0.042	-0.456	0.275	-0.414	-0.145	-0.388	0.206	-0.084	-0.094	-0.334	-0.068	-0.208	-0.281	0.021	-0.026	0.078	-0.201	0.076	-0.043	0.491	-0.023	-0.151	-0.093	-0.193	0.002	0.025	0.374	0.164
CEBPE	0.219	-0.899	0.729	-0.715	-0.411	-0.129	-0.166	0.35	-0.326	-0.16	-0.341	0.448	0.682	0.5	0.042	0.153	-0.547	0.132	0.557	0.483	-0.602	0.519	-0.093	0.336	-0.178	0.251	-0.163	-0.394	0.59	0.378	0.646	0.486	-0.546	-0.617	-0.485	-0.334	0.523	0.156	0.15	0.34	0.289	0.356	-0.011	0.085	-0.491	0.363	0.02	0.367	0.251
CEBPG	0.413	-0.507	0.392	-0.852	-0.331	-0.676	0.87	0.432	-0.176	-0.347	0.456	0.353	0.541	0.426	0.66	0.302	-0.206	0.153	0.706	0.611	-0.281	0.67	-0.556	0.314	-0.051	0.122	-0.124	-0.346	0.263	0.559	0.923	0.798	-0.618	-0.503	-0.395	-0.216	0.462	0.06	0.072	0.719	-0.667	0.299	0.072	0.269	-0.096	0.701	-0.196	0.597	0.553
CFDP1	-0.055	-0.002	0.159	-0.005	0.096	0.139	-0.282	-0.045	0.82	0.233	0.28	0.019	-0.015	0.231	0.263	0.195	0.044	0.53	0.071	0.063	0.025	-0.136	0.587	-0.105	0.26	-0.028	0.666	-0.054	0.09	0.428	0.128	-0.004	-0.064	-0.202	0.058	0.241	-0.027	0.004	-0.116	-0.006	-0.565	0.222	0.239	0.013	0.262	0.129	-0.142	-0.426	0.137
CHAF1A	-0.137	0.131	0.084	-0.032	0.141	0.097	-0.132	-0.08	0.594	0.182	0.226	-0.077	-0.002	0.514	0.251	0.022	0.118	0.251	-0.028	0.293	0.171	-0.045	0.578	-0.229	0.515	-0.102	0.692	-0.271	0.045	0.318	0.503	0.111	0.043	0.001	0.039	0.355	-0.086	-0.031	-0.18	0.121	-0.688	0.089	0.337	-0.08	0.36	0.007	-0.118	-0.433	0.051
CHAF1B	0.091	0.026	0.056	-0.248	-0.17	-0.025	-0.142	0.036	0.439	0.278	0.414	0.04	0.162	0.604	0.317	0.331	-0.109	0.149	0.115	0.443	0.053	0.067	0.281	0.026	0.277	-0.078	0.5	-0.286	0.113	0.174	0.518	0.286	-0.126	-0.013	-0.215	0.16	0.036	0.009	-0.001	0.255	-0.993	0.154	0.3	0.014	0.156	0.221	-0.358	-0.352	0.212
CHD1L	-0.12	0.036	-0.041	0.128	0.074	0.12	-0.52	-0.072	0.747	0.204	0.251	-0.082	-0.108	0.125	0.04	0.176	0.045	0.476	0.024	0.036	-0.013	-0.299	0.855	-0.157	0.215	-0.047	0.55	-0.12	0.115	0.301	-0.127	0.068	0.025	-0.016	0.08	0.164	-0.091	0.033	-0.142	-0.133	-0.443	0.126	0.198	0.01	0.348	0.004	-0.058	-0.62	0.063
CHD2	0.061	-0.054	0.112	-0.057	0.175	0.012	0.124	-0.158	0.582	-0.19	0.14	0.089	0.055	0.173	0.469	0.259	0.1	0.627	0.228	0.147	0.158	0.023	0.584	-0.128	0.269	-0.214	0.656	-0.103	0	0.63	0.177	0.24	-0.1	-0.231	0.056	0.306	-0.055	-0.196	-0.156	0.09	-0.71	0.245	0.316	-0.112	0.333	0.28	-0.096	-0.272	0.265
CHD3	-0.077	-0.005	0.232	-0.038	0.005	0.22	-0.497	-0.025	0.76	0.445	0.26	-0.016	0.044	0.417	0.205	0.152	-0.032	0.418	-0.002	0.122	-0.064	-0.21	0.426	-0.089	0.24	0.052	0.631	-0.232	0.117	0.319	0.163	-0.033	-0.08	-0.185	-0.011	0.047	0.01	0.051	-0.119	-0.053	-0.593	0.149	0.171	0.025	0.14	0.126	-0.253	-0.52	0.024
CHD4	-0.089	-0.074	0.155	0.025	0.206	-0.016	-0.171	-0.04	0.834	-0.007	0.197	0.057	0.007	0.064	0.288	0.062	0.104	0.603	0.147	0.112	-0.002	-0.115	0.714	-0.192	0.311	0.022	0.756	-0.061	0.101	0.644	0.049	0.178	-0.122	-0.301	0.118	0.236	0.017	0.032	-0.168	0.03	-0.424	0.194	0.165	0.046	0.368	0.141	0.061	-0.404	0.182
CHD6	0.042	0.087	0.161	0.059	0.038	0.15	-0.131	-0.059	0.79	0.359	0.384	0.057	0.059	0.51	0.303	0.21	-0.026	0.302	0.017	0.267	0.028	-0.114	0.58	-0.064	0.32	0.05	0.747	0.033	0.155	0.261	0.185	-0.074	0.036	-0.03	-0.029	0.252	-0.027	0.145	0.005	0.04	-0.7	0.286	0.27	0.06	0.205	0.166	-0.184	-0.414	0.112
CHD7	-0.082	0.18	0.242	0.154	0.092	0.458	-0.416	-0.221	0.582	0.413	0.049	-0.06	-0.137	0.152	0.016	0.177	0.001	0.431	-0.181	-0.24	0.137	-0.277	0.335	-0.019	0.198	-0.181	0.457	0.103	0.081	0.08	0.022	-0.285	0.088	-0.085	0.133	0.261	-0.181	-0.135	-0.07	-0.153	-0.285	0.002	0.049	-0.195	0.108	-0.022	-0.27	-0.173	-0.067
CHD8	-0.116	0.139	0.115	0.029	0.248	0.103	0.034	-0.122	0.758	0.112	0.235	-0.049	-0.041	0.377	0.364	0.141	0.242	0.419	-0.012	0.164	0.27	-0.046	0.642	-0.241	0.57	-0.142	0.849	-0.15	-0.061	0.407	0.362	0.001	0.086	-0.015	0.139	0.478	-0.128	-0.083	-0.211	0.089	-0.649	0.203	0.471	-0.111	0.463	0.064	0.002	-0.424	0.127
CHD9	-0.049	0.068	0.144	-0.06	0.018	0.092	-0.415	0.026	0.77	0.376	0.327	-0.019	-0.022	0.154	0.02	0.142	0.102	0.434	-0.024	-0.105	0.073	-0.247	-0.031	-0.065	0.118	-0.019	0.613	-0.218	-0.136	0.303	-0.029	-0.055	-0.153	-0.255	0.05	0.003	0.043	0.018	-0.129	-0.04	-0.667	0.144	0.13	-0.019	0.13	0.084	-0.195	-0.507	0.133
CHES1	0.224	-0.308	-0.02	-0.355	-0.062	-0.247	0.795	0.116	-0.251	-0.411	0.06	0.189	0.362	0.626	0.625	0.135	-0.076	0.061	0.414	0.697	0	0.505	0.184	0.005	0.195	-0.078	0.129	-0.248	0.072	0.207	0.6	0.38	-0.039	0.078	-0.246	0.318	0.163	-0.021	0.023	0.355	-0.36	0.349	0.495	-0.011	0.092	0.401	0.053	0.275	0.284
CHORDC1	-0.107	-0.411	0.315	-0.512	0.067	-0.288	0.133	0.255	-0.182	-0.475	-0.383	0.151	0.274	0.043	0.079	-0.207	0.132	0.146	0.258	0.127	0.043	0.416	-0.425	-0.09	0.182	-0.049	0.178	-0.491	-0.145	0.46	0.587	0.446	-0.366	-0.454	-0.045	0.102	0.288	-0.168	-0.186	0.363	0.177	-0.001	0.133	-0.137	0.033	0.049	0.306	0.2	0.233
CHRDL2	0.439	-0.203	0.595	0.031	-0.068	-0.055	0.669	0.086	0.126	-0.106	-0.036	0.566	0.371	0.536	0.553	0.275	-0.244	-0.135	0.245	0.398	-0.149	0.454	0.024	0.258	-0.035	0.292	0.41	0.913	0.38	0.134	0.189	-0.189	0.027	-0.083	-0.198	0.276	0.219	0.261	0.535	0.282	0.158	0.456	0.025	0.246	-0.246	0.385	0.122	0.514	0.229
CIC	-0.001	0.188	0.105	0.045	0.135	0.183	0.151	-0.184	0.644	0.269	0.326	-0.004	-0.018	0.471	0.391	0.239	0.08	0.395	-0.024	0.243	0.235	-0.009	0.496	-0.117	0.462	-0.172	0.697	0.052	0.023	0.247	0.375	-0.12	0.141	0.079	0.058	0.461	-0.143	-0.059	-0.07	0.068	-0.747	0.26	0.438	-0.107	0.306	0.139	-0.164	-0.257	0.108
CILP	-0.036	0.203	0.227	-0.072	0.063	-0.362	0.252	0.175	-0.317	-0.519	-0.322	0.031	0.028	0.357	-0.105	-0.354	0.144	-0.367	-0.053	0.09	0.226	0.292	-0.342	-0.142	0.265	-0.064	0.207	-0.109	0.003	-0.035	0.861	0.459	-0.035	0.056	0.078	0.391	0.005	-0.065	-0.002	0.632	-0.069	-0.495	-0.355	-0.107	0.093	-0.2	0.093	0.467	0.035
CITED1	-0.033	0.005	0.161	0.066	0.019	0.205	-0.437	-0.043	0.773	0.377	0.277	-0.008	-0.128	-0.064	0.099	0.339	0.028	0.653	0.021	-0.266	-0.044	-0.267	0.31	0.009	-0.002	-0.032	0.397	0.115	0.02	0.261	-0.243	-0.232	-0.039	-0.171	0.127	0.056	-0.05	-0.033	-0.073	-0.193	-0.315	0.202	0.129	0.026	0.134	0.121	-0.154	-0.366	0.084
CITED2	-0.012	-0.216	0.216	0.12	-0.015	0.194	-0.589	-0.18	0.144	-0.344	-0.616	0.139	-0.06	-0.245	0.085	0.498	-0.132	0.762	0.112	-0.335	0.019	-0.002	0.58	0	-0.107	-0.294	0.273	0.148	0.08	0.16	-0.115	0.175	-0.014	-0.151	0.134	0.479	-0.154	-0.41	-0.023	0.023	0.188	-0.13	-0.026	-0.261	0.044	0.016	0.005	0.072	0.104
CLOCK	0.126	-0.099	0.463	-0.296	0.062	0.079	0.288	-0.036	0.023	-0.248	-0.249	0.166	0.199	0.242	0.145	0.048	-0.004	0.355	0.133	-0.029	0.219	0.273	-0.334	0.093	0.199	-0.292	0.351	-0.097	-0.008	0.354	0.592	0.119	-0.19	-0.29	-0.003	0.239	0.047	-0.265	-0.059	0.308	-0.318	0.062	0.045	-0.346	-0.065	0.232	-0.096	0.392	0.224
CNOT2	-0.165	0.015	0.107	0.095	0.38	0.082	0.249	-0.176	0.793	0.016	0.232	-0.063	-0.067	0.193	0.507	0.098	0.306	0.661	0.083	0.149	0.167	-0.087	0.876	-0.32	0.586	-0.088	0.782	-0.144	-0.025	0.578	0.159	-0.016	0.121	-0.086	0.246	0.461	-0.124	-0.072	-0.316	-0.051	-0.349	0.298	0.537	-0.055	0.578	0.136	0.185	-0.342	0.095
CNOT3	-0.083	0.076	0.272	-0.03	0.048	0.238	-0.287	-0.141	0.431	0.176	0.016	-0.014	-0.038	0.395	0.216	0.144	-0.072	0.478	0.003	0.11	0.065	0.003	0.496	-0.087	0.308	-0.204	0.429	0.01	0.218	0.299	0.537	0.024	0.03	-0.034	0.058	0.321	-0.131	-0.184	-0.084	0.085	-0.481	-0.008	0.113	-0.153	0.162	0.06	-0.259	-0.139	-0.002
CNOT8	-0.114	0.042	0.273	-0.021	0.224	0.217	-0.179	-0.175	0.542	-0.113	-0.152	0.016	-0.002	0.329	0.193	0.149	0.145	0.407	-0.002	0.018	0.302	0.041	0.699	-0.184	0.51	-0.277	0.773	-0.166	0.036	0.405	0.523	0.11	0.014	-0.154	0.112	0.584	-0.158	-0.247	-0.19	0.172	-0.47	0.077	0.334	-0.286	0.34	-0.039	-0.039	-0.25	0.129
CREB1	-0.083	0.12	0.111	0.01	0.221	0.134	-0.024	-0.131	0.725	0.127	0.265	-0.027	-0.016	0.369	0.314	0.066	0.153	0.35	0.017	0.209	0.198	-0.053	0.672	-0.196	0.487	-0.116	0.748	-0.087	0.041	0.473	0.334	0.008	0.034	-0.065	0.075	0.323	-0.099	-0.044	-0.16	0.04	-0.684	0.225	0.371	-0.077	0.381	0.085	-0.077	-0.463	0.112
CREB3	-0.107	0.006	0.313	0.087	0.186	0.189	-0.117	-0.132	0.56	0.048	-0.085	0.069	0.075	0.508	0.186	-0.004	0.014	0.313	-0.02	0.258	0.098	0.012	0.773	-0.2	0.518	-0.042	0.8	-0.044	0.221	0.316	0.472	0.048	0.088	-0.085	0.068	0.535	-0.072	0.027	-0.086	0.145	-0.277	0.127	0.234	-0.125	0.262	-0.031	0.051	-0.177	0.032
CREB3L1	-0.12	0.068	0.389	0.205	0.233	0.31	-0.128	-0.289	0.481	0.021	-0.225	-0.027	-0.111	0.131	0.176	0.189	0.063	0.684	-0.07	-0.197	0.121	-0.119	0.666	-0.157	0.378	-0.197	0.549	0.029	0.151	0.271	0.271	-0.098	0.148	-0.096	0.279	0.497	-0.248	-0.219	-0.202	0.01	-0.079	-0.024	0.098	-0.247	0.239	-0.002	-0.021	0.065	-0.062
CREB3L2	-0.069	0.138	0.205	0.05	0.176	0.178	-0.107	-0.121	0.789	0.245	0.261	0.03	-0.016	0.39	0.277	0.183	0.127	0.264	-0.041	0.167	0.203	-0.045	0.677	-0.137	0.496	-0.071	0.81	0.081	0.088	0.35	0.318	-0.08	0.063	-0.056	0.058	0.415	-0.099	-0.004	-0.059	0.063	-0.58	0.24	0.375	-0.042	0.355	0.026	-0.061	-0.433	0.117
CREB5	-0.097	-0.03	0.306	-0.058	0.155	0.188	-0.284	-0.046	0.793	0.157	0.067	0.069	0.061	0.392	0.113	0.185	0.157	0.382	0.003	0.035	0.205	-0.038	0.505	-0.149	0.437	-0.093	0.898	-0.186	-0.03	0.384	0.312	-0.049	-0.04	-0.238	0.053	0.441	-0.013	-0.038	-0.137	0.085	-0.499	0.297	0.442	-0.145	0.277	-0.022	0.019	-0.472	0.18
CREBL1	-0.058	-0.087	0.401	-0.056	0.057	0.237	-0.492	-0.068	0.721	0.218	-0.002	0.079	0.039	0.197	0.151	0.333	0.014	0.534	0.032	-0.083	0.048	-0.084	0.511	-0.025	0.276	-0.08	0.684	-0.046	0.111	0.393	0.167	-0.038	-0.095	-0.246	0.052	0.217	-0.034	-0.114	-0.093	0.008	-0.343	0.178	0.231	-0.109	0.173	0.094	-0.076	-0.381	0.128
CREBL2	0.168	0.135	-0.086	-0.19	-0.087	-0.196	0.629	0.013	-0.028	-0.033	0.368	0.105	0.201	0.786	0.461	0.058	-0.12	-0.25	0.132	0.795	0.152	0.402	0.213	-0.018	0.385	-0.085	0.293	0.031	0.179	0.024	0.877	0.309	0.066	0.246	-0.247	0.442	0.018	0.086	0.154	0.464	-0.834	0.152	0.309	0.045	0.148	0.172	-0.214	0.135	0.186
CREG1	0.112	-0.312	0.121	-0.36	-0.05	-0.127	0.394	-0.07	-1.079	-0.841	-0.823	0.159	0.218	-0.188	-0.016	0.058	-0.114	-0.109	0.221	0.063	0.159	0.629	-0.316	0.142	-0.053	-0.404	-0.537	-0.054	-0.03	0.065	0.516	0.358	-0.099	0.043	-0.122	0.051	-0.001	-0.496	0.031	0.281	0.42	-0.121	0.06	-0.402	-0.224	0.054	0.214	0.601	0.121
CREM	-0.045	0.168	0.019	-0.228	-0.162	0.308	-0.067	-0.069	0.034	0.64	0.253	-0.13	0.02	0.307	0.098	0.239	-0.033	-0.074	-0.227	0.031	0.219	-0.038	-0.478	0.128	0.218	-0.186	0.047	-0.313	-0.149	-0.397	0.36	-0.155	-0.001	0.019	-0.123	0.178	-0.058	-0.143	-0.05	0.054	-0.423	-0.071	0.253	-0.179	-0.039	0.005	-0.425	0.102	-0.038
CRHR1	0.119	0.044	-0.28	-0.142	0.105	-0.166	0.716	-0.121	-0.749	-0.696	-0.383	0.055	0.093	0.08	0.334	-0.194	0.069	-0.264	0.104	0.239	0.32	0.496	-0.475	-0.112	-0.054	-0.291	-0.242	-0.091	-0.361	0.064	0.475	0.191	0.034	0.101	-0.062	0.199	-0.063	-0.354	-0.011	0.251	-0.309	-0.058	0.146	-0.219	-0.146	0.052	-0.065	0.293	0.062
CRK	-0.098	0.15	0.139	-0.062	0.194	0.082	0.124	-0.112	0.763	0.266	0.411	-0.022	-0.088	0.244	0.453	0.291	0.23	0.453	0.012	0.131	0.265	0.038	0.46	-0.145	0.514	-0.166	0.671	0.08	-0.052	0.411	0.387	-0.092	0.053	-0.04	0.121	0.437	-0.111	-0.136	-0.135	0.07	-0.641	0.262	0.521	-0.036	0.453	0.104	-0.056	-0.339	0.166
CRX	-0.06	0.079	0.348	0.059	0.155	0.228	-0.186	-0.044	0.918	0.408	0.312	0.054	-0.012	0.416	0.378	0.176	0.115	0.361	-0.028	0.059	0.053	-0.121	0.499	-0.114	0.358	0.086	0.788	0.118	0.099	0.377	0.196	-0.234	0.023	-0.176	0.087	0.269	-0.028	0.062	-0.052	-0.023	-0.458	0.262	0.276	0.081	0.251	0.111	-0.122	-0.409	0.055
CSDA	0.115	-0.135	0.042	0.027	0.076	-0.132	0.469	-0.047	-0.761	-0.699	-0.637	0.164	0.045	-0.449	-0.067	-0.094	0.006	-0.179	0.076	-0.202	0.101	0.317	-0.36	0.098	-0.217	-0.139	-0.42	0.337	-0.08	-0.09	-0.111	0.094	0.015	0.004	0.053	0.091	-0.002	-0.227	0.127	0.111	0.756	-0.171	-0.227	-0.168	-0.181	-0.031	0.324	0.683	0.036
CSRP1	-0.5	0.612	-0.101	0.525	0.766	0.58	0.259	-0.746	0.353	0.005	-0.288	-0.391	-0.435	0.029	0.254	-0.179	0.569	0.216	-0.531	-0.054	0.799	-0.201	1.183	-0.571	1.131	-0.572	0.749	0.047	-0.213	0.179	0.323	-0.333	0.644	0.442	0.521	0.898	-0.659	-0.516	-0.446	-0.253	-0.033	-0.193	0.617	-0.578	0.838	-0.418	0.266	-0.315	-0.333
CSRP2	-0.1	0.008	0.249	-0.038	0.025	0.276	-0.379	-0.086	0.726	0.469	0.279	-0.021	-0.037	0.302	0.174	0.267	-0.032	0.488	-0.007	0.044	-0.017	-0.116	0.548	-0.045	0.286	-0.044	0.484	-0.02	0.176	0.276	0.267	-0.175	0.003	-0.126	0.036	0.2	-0.071	-0.014	-0.095	-0.068	-0.459	0.239	0.298	-0.014	0.173	0.058	-0.208	-0.384	0.029
CSRP3	-0.123	-0.044	-0.079	0.202	0.214	-0.099	-0.02	-0.184	-0.629	-0.7	-0.778	0.009	-0.109	-0.784	-0.477	-0.271	0.12	-0.095	-0.087	-0.357	0.168	0.023	-0.064	-0.085	-0.088	-0.211	-0.289	0.153	-0.137	0.021	-0.417	0.205	0.029	0	0.195	-0.028	-0.095	-0.266	-0.046	-0.085	0.877	-0.365	-0.327	-0.286	0.013	-0.3	0.515	0.269	-0.072
CTCF	-0.041	-0.002	-0.322	0.068	0.293	-0.155	0.646	-0.084	0.159	-0.463	0.074	-0.091	-0.013	0.255	0.482	-0.16	0.236	0.445	0.197	0.328	0.178	0.077	0.517	-0.351	0.306	-0.171	0.387	-0.339	-0.197	0.326	0.198	0.219	0.166	0.131	0.158	0.506	-0.084	-0.076	-0.288	0.093	-0.399	0.169	0.417	-0.106	0.408	0.166	0.156	-0.021	0.115
CTDSP1	0.011	0.127	0.668	0.044	0.168	0.161	0.25	0.006	0.279	0.02	-0.152	0.149	0.095	0.708	0.275	-0.036	0.059	-0.134	-0.081	0.176	0.135	0.249	0.398	-0.025	0.554	0.042	0.592	0.387	0.358	0.124	0.806	-0.162	0.175	0.099	0.071	0.492	-0.064	0.034	0.118	0.332	0.084	0.011	0.056	-0.061	0.15	0.01	0.092	0.294	-0.033
CTDSPL	-0.014	0.07	0.147	0.004	-0.073	0.189	-0.432	-0.051	0.709	0.462	0.346	-0.005	-0.001	0.419	0.175	0.297	-0.103	0.388	-0.005	0.153	-0.038	-0.157	0.5	-0.025	0.208	-0.004	0.541	-0.052	0.173	0.176	0.213	-0.05	-0.006	-0.037	-0.038	0.161	-0.053	0.058	-0.022	0.004	-0.69	0.172	0.196	0.037	0.132	0.105	-0.305	-0.446	0.058
CTNNA1	-0.101	0.042	0.248	-0.02	0.093	0.171	-0.264	-0.071	0.767	0.335	0.251	0.022	0.029	0.412	0.205	0.189	0.042	0.317	-0.02	0.199	0.083	-0.065	0.656	-0.115	0.465	-0.013	0.745	-0.066	0.157	0.32	0.357	-0.017	0.001	-0.116	0.015	0.337	-0.045	0.044	-0.084	0.069	-0.522	0.218	0.337	-0.016	0.295	0.021	-0.08	-0.427	0.093
CTNNBIP1	0.032	0.108	0.278	0.23	0.129	0.158	-0.095	-0.146	0.69	0.18	0.175	0.123	-0.1	0.006	0.177	0.373	0.051	0.313	-0.024	-0.088	0.088	-0.1	0.723	0.027	0.254	-0.021	0.56	0.576	0.231	0.221	-0.12	-0.185	0.118	-0.004	0.122	0.344	-0.127	0.015	0.119	-0.041	-0.073	0.197	0.141	0.043	0.291	0.043	0.075	-0.158	0.113
CTNND2	-0.272	0.105	-0.45	0.246	0.337	0.344	-0.103	-0.605	-0.752	-0.679	-0.99	-0.289	-0.425	-1.056	-0.201	0.065	0.264	0.641	-0.2	-0.788	0.524	-0.07	-0.153	-0.243	-0.169	-0.818	-0.522	-0.171	-0.674	-0.041	-0.443	-0.116	0.243	0.118	0.437	0.279	-0.492	-0.96	-0.413	-0.407	0.451	-0.402	0.128	-0.743	0.05	-0.302	0.12	0.152	-0.203
CUTL1	0.102	-0.005	-0.061	-0.16	-0.002	-0.107	0.422	0.014	-0.764	-0.462	-0.464	0.069	0.096	-0.074	0.051	-0.188	0.064	-0.285	0.003	-0.061	0.228	0.312	-0.954	0.033	-0.203	-0.202	-0.325	-0.07	-0.372	-0.145	0.156	0.086	-0.051	0.014	-0.041	-0.018	0.053	-0.298	0.042	0.162	0.145	-0.223	-0.115	-0.223	-0.267	0.029	0.006	0.458	0.013
CUTL2	-0.01	0.143	0.092	0.017	0.034	0.133	-0.279	-0.069	0.641	0.288	0.358	-0.017	0.002	0.439	0.145	0.062	-0.043	0.188	0.007	0.254	0.025	-0.127	0.591	-0.077	0.28	-0.024	0.54	-0.01	0.21	0.331	0.27	0.028	-0.01	-0.007	-0.045	0.066	-0.056	0.078	-0.023	0.013	-0.751	0.151	0.129	0.029	0.198	0.088	-0.258	-0.508	0.056
DACH1	-0.11	0.014	-0.239	-0.058	0.071	-0.109	0.18	-0.035	-0.307	-0.436	-0.364	-0.024	0.002	0.219	0.201	-0.075	0.132	0.15	0.023	0.197	0.318	0.181	-0.115	-0.246	0.179	-0.345	0.226	-0.338	-0.302	-0.102	0.363	0.416	0.073	0.093	0.044	0.699	-0.038	-0.322	-0.126	0.277	-0.109	-0.286	0.182	-0.286	0.225	-0.102	0.055	0.261	0.083
DAPK3	0.047	-0.357	0.564	-0.044	0.03	0.296	-0.435	-0.016	0.378	-0.063	-0.442	0.276	0.101	-0.187	0.065	0.273	-0.123	0.606	0.135	-0.399	-0.121	0.039	0.131	0.135	-0.164	-0.009	0.325	0.28	0.129	0.351	-0.151	-0.196	-0.189	-0.506	0.067	0.148	0.082	-0.154	0.054	-0.068	0.377	0.187	-0.058	-0.112	-0.194	0.127	0.043	0.116	0.126
DBP	0.35	0.097	0.523	0.006	-0.144	-0.152	0.27	0.138	0.249	-0.035	-0.08	0.485	0.191	0.334	0.554	0.651	-0.008	-0.256	0.001	0.086	0.26	0.402	-0.343	0.272	0.112	0.076	0.723	0.87	0.002	-0.176	0.236	0.017	-0.015	0.019	-0.12	0.627	0.091	-0.046	0.531	0.548	-0.09	-0.008	0.008	0.124	-0.003	0.214	0.033	0.423	0.351
DCBLD2	-0.099	-0.273	0.186	-0.286	0.468	-0.111	0.7	-0.153	0.777	-0.128	0.362	0.068	0.149	-0.111	0.71	0.48	0.572	0.491	0.281	0.267	0.362	0.231	0.892	-0.196	0.867	-0.134	0.847	-0.239	-0.241	0.93	0.052	0.031	-0.048	-0.206	0.109	0.22	0.006	-0.19	-0.369	-0.077	-0.27	0.813	1.243	-0.069	0.806	0.313	0.639	-0.657	0.42
DDEF1	-0.109	-0.019	0.144	-0.055	0.084	0.129	-0.322	0.001	0.912	0.37	0.378	-0.028	-0.023	0.258	0.283	0.283	0.136	0.528	0.044	0.036	0.048	-0.177	0.533	-0.129	0.324	0.004	0.719	-0.221	-0.015	0.36	0.1	-0.037	-0.062	-0.207	0.065	0.259	-0.009	0.016	-0.183	-0.027	-0.568	0.268	0.403	0.038	0.337	0.102	-0.104	-0.537	0.145
DDIT3	-0.074	-0.229	0.438	-0.187	-0.042	0.191	-0.705	0.018	0.655	0.234	-0.058	0.1	0.107	0.097	0.069	0.359	-0.047	0.532	0.081	-0.117	-0.053	-0.094	0.369	0.032	0.176	-0.03	0.591	-0.225	0.119	0.398	0.116	0.107	-0.252	-0.405	-0.019	0.066	0.063	-0.114	-0.111	0.025	-0.251	0.117	0.148	-0.083	0.097	0.102	-0.091	-0.391	0.157
DDX20	0.2	-0.34	0.108	-0.456	-0.244	-0.199	-0.381	0.397	0.627	-0.009	0.316	0.193	0.263	0.266	0.276	0.277	-0.066	0.474	0.392	0.033	-0.142	0.021	-0.306	0.117	-0.274	0.082	0.505	-0.486	-0.148	0.434	0.054	0.362	-0.523	-0.551	-0.218	-0.08	0.344	0.052	-0.041	0.251	-0.861	0.257	0.077	0.128	-0.083	0.415	-0.337	-0.345	0.46
DLX4	0.898	-0.517	1.059	-0.93	-0.628	-0.763	0.799	0.46	-0.422	-0.351	0.318	1.023	0.93	0.443	0.123	0.788	-0.588	-1.22	0.665	0.921	-0.191	1.251	-0.379	0.995	0.017	0.304	-0.036	1.162	0.935	0.47	0.994	0.669	-0.722	-0.334	-0.94	-0.569	0.627	0.357	1.063	1.002	-0.325	0.703	-0.039	0.424	-0.453	0.579	0.166	0.494	0.887
DLX5	0.016	-0.171	-0.035	-0.298	0.031	-0.192	-0.063	0.14	0.722	-0.064	0.395	0.111	0.084	0.162	0.561	0.306	0.12	0.542	0.331	0.258	0.066	0.13	0.362	-0.103	0.162	-0.073	0.619	-0.175	-0.111	0.638	0.218	0.326	-0.266	-0.305	-0.064	0.253	0.133	-0.102	-0.111	0.174	-0.809	0.313	0.435	0.11	0.349	0.295	-0.105	-0.484	0.398
DLX6	0.238	-0.16	0.433	-0.359	0.27	-0.057	0.567	-0.224	0.323	-0.521	-0.124	0.364	0.297	-0.079	0.489	0.378	0.196	0.281	0.29	0.13	0.48	0.483	0.106	0.083	0.416	-0.364	0.753	0.175	-0.155	0.945	0.38	0.224	-0.314	-0.465	-0.076	0.165	0.037	-0.409	-0.009	0.27	-0.693	0.491	0.514	-0.305	0.202	0.374	0.14	-0.169	0.537
DMAP1	-0.093	0.027	0.422	0.078	0.267	0.349	-0.204	-0.259	0.629	0.023	-0.227	0.083	-0.046	0.117	0.406	0.277	0.14	0.615	-0.035	-0.157	0.249	-0.005	0.528	-0.135	0.384	-0.229	0.762	0.154	-0.008	0.474	0.226	-0.135	0.035	-0.228	0.198	0.479	-0.17	-0.34	-0.131	-0.008	-0.234	0.084	0.262	-0.238	0.255	0.083	-0.046	-0.181	0.063
DMBX1	-0.097	0.148	0.215	0.239	0.29	0.423	-0.083	-0.387	0.585	0.092	-0.216	0.082	-0.108	0.158	0.506	0.307	0.133	0.587	-0.129	-0.054	0.36	-0.022	0.537	-0.2	0.39	-0.296	0.812	0.316	-0.115	0.285	0.11	-0.239	0.204	-0.073	0.207	0.727	-0.244	-0.362	-0.058	-0.073	-0.282	0.089	0.371	-0.263	0.28	0.02	-0.073	-0.158	0.017
DMRT1	0.049	0.19	0.122	0.142	0.178	0.246	-0.014	-0.27	0.552	-0.045	-0.067	0.097	-0.038	0.26	0.428	0.375	0.105	0.41	-0.049	0.042	0.404	0.035	0.532	-0.096	0.375	-0.324	0.839	0.242	-0.095	0.247	0.196	-0.044	0.133	0.046	0.093	0.653	-0.216	-0.292	0.004	0.108	-0.62	0.107	0.347	-0.256	0.292	0.111	-0.125	-0.212	0.177
DMRT2	-0.012	0.012	0.208	0.041	0.088	0.17	-0.267	-0.057	0.86	0.294	0.3	0.081	0.013	0.299	0.264	0.236	0.021	0.421	0.05	0.114	0.025	-0.114	0.63	-0.072	0.267	0.022	0.728	0.11	0.133	0.399	0.08	-0.097	-0.022	-0.161	0.021	0.241	-0.016	0.065	-0.018	-0.03	-0.538	0.308	0.276	0.052	0.234	0.123	-0.11	-0.477	0.141
DMRTA2	0.669	-0.569	0.733	-0.769	-0.2	-0.471	1.045	0.194	-0.125	-0.533	0.367	0.757	0.676	0.161	0.486	0.351	-0.383	-0.313	0.79	0.646	-0.221	0.904	-0.04	0.608	-0.094	0.115	-0.107	0.718	0.725	0.984	0.712	0.564	-0.699	-0.751	-0.589	-0.403	0.489	0.129	0.539	0.58	-0.42	0.748	0.001	0.297	-0.25	0.676	-0.057	0.541	0.724
DMRTB1	-0.2	0.036	-0.161	0.009	0.111	0.192	-0.364	-0.128	-0.649	-0.403	-0.772	-0.146	-0.048	-0.098	-0.349	-0.477	0.062	-0.199	-0.19	-0.204	0.215	-0.002	-0.414	-0.198	-0.106	-0.285	-0.228	-0.442	-0.323	-0.105	0.089	0.092	0.015	0	0.06	-0.036	-0.091	-0.364	-0.184	-0.081	0.233	-0.438	-0.205	-0.408	-0.202	-0.309	-0.026	-0.018	-0.234
DNMT1	-0.063	0.078	0.221	0.007	0.134	0.079	-0.196	-0.032	0.895	0.276	0.347	0.031	-0.007	0.293	0.268	0.244	0.146	0.347	0.009	0.113	0.126	-0.102	0.618	-0.112	0.438	0.006	0.826	0.004	0.068	0.399	0.19	-0.012	-0.024	-0.125	0.062	0.293	-0.037	0.046	-0.087	0.064	-0.574	0.241	0.335	0.037	0.378	0.085	-0.025	-0.497	0.167
DNMT2	-0.12	0.048	0.156	-0.001	0.129	0.068	-0.328	-0.014	0.868	0.258	0.301	-0.016	-0.008	0.298	0.165	0.154	0.149	0.376	0.004	0.125	0.1	-0.161	0.624	-0.17	0.427	0	0.818	-0.171	0.036	0.403	0.159	0.053	-0.04	-0.128	0.064	0.247	-0.019	0.054	-0.152	0.031	-0.573	0.199	0.323	0.007	0.383	0.036	-0.004	-0.594	0.139
DNMT3A	0.052	0.114	0.214	-0.136	0.107	0.069	0.001	-0.011	0.799	0.227	0.365	0.082	0.03	0.275	0.45	0.365	0.22	0.311	0.035	0.031	0.295	0.023	0.107	-0.026	0.339	-0.115	0.808	0.026	-0.184	0.405	0.217	-0.069	-0.1	-0.171	0.018	0.263	-0.01	-0.128	-0.051	0.12	-0.812	0.275	0.422	-0.034	0.29	0.223	-0.156	-0.431	0.278
DNMT3B	-0.154	0.085	0.336	0.092	0.296	0.158	0.05	-0.2	0.797	0.207	0.16	0.023	-0.052	0.221	0.552	0.218	0.196	0.503	-0.029	0.131	0.158	-0.017	0.748	-0.218	0.605	-0.029	0.818	0.118	0.097	0.493	0.33	-0.059	0.083	-0.139	0.196	0.469	-0.137	-0.106	-0.163	0.047	-0.308	0.152	0.366	-0.007	0.461	0.094	0.055	-0.248	0.044
DOT1L	-0.004	-0.235	0.281	-0.026	-0.075	0.115	-0.39	0.004	-0.107	-0.093	-0.467	0.127	-0.052	-0.679	-0.246	0.253	-0.063	0.381	0	-0.672	-0.068	-0.05	-0.466	0.197	-0.385	-0.067	-0.219	0.172	-0.095	-0.068	-0.416	-0.086	-0.2	-0.407	0.12	-0.01	0.041	-0.232	0.025	-0.074	0.67	-0.162	-0.304	-0.125	-0.255	-0.052	0.07	0.401	0.047
DR1	0.005	0.071	-0.228	-0.248	0.012	-0.251	0.584	0.196	-0.303	-0.224	0.118	-0.044	0.071	0.431	0.334	-0.289	0.122	-0.221	0.091	0.379	0.159	0.336	-0.487	-0.131	0.111	-0.073	-0.057	-0.244	-0.235	-0.048	0.619	0.174	0.014	0.152	-0.069	0.256	0.092	-0.041	-0.047	0.319	-0.348	-0.058	0.171	0.003	0.048	0.072	-0.075	0.247	0.068
E2F1	-0.049	0.062	0.216	-0.011	0.034	0.163	-0.355	-0.033	0.822	0.456	0.391	0.011	0.035	0.4	0.232	0.216	0.019	0.228	-0.019	0.185	0.001	-0.16	0.583	-0.063	0.35	0.086	0.686	-0.065	0.161	0.309	0.176	-0.046	-0.042	-0.12	-0.033	0.095	-0.013	0.112	-0.049	-0.01	-0.61	0.223	0.257	0.092	0.24	0.096	-0.177	-0.565	0.073
E2F2	0.012	0.081	0.226	0.029	-0.005	0.211	-0.394	-0.059	0.779	0.452	0.355	0.028	0.017	0.372	0.234	0.308	-0.022	0.24	-0.022	0.105	-0.003	-0.174	0.551	-0.004	0.247	0.055	0.618	0.036	0.166	0.254	0.089	-0.107	-0.02	-0.078	-0.038	0.057	-0.046	0.068	0.003	-0.045	-0.615	0.216	0.211	0.078	0.172	0.13	-0.242	-0.542	0.067
E2F3	-0.14	-0.006	0.045	-0.264	-0.024	0.135	-0.258	0.046	0.425	0.364	0.139	-0.098	0.092	0.505	0.43	0.181	0.134	0.338	-0.043	0.182	0.18	-0.033	-0.19	-0.163	0.328	-0.111	0.598	-0.676	-0.322	0.085	0.408	0.096	-0.094	-0.128	-0.035	0.282	0.036	-0.185	-0.259	0.117	-0.69	-0.004	0.434	-0.13	0.175	0.135	-0.272	-0.346	0.066
E2F6	0.035	0.037	-0.267	-0.07	-0.033	-0.162	0.558	0.006	-0.805	-0.374	-0.281	-0.022	0.029	-0.067	-0.05	-0.253	0.005	-0.321	-0.027	0.067	0.157	0.233	-0.679	-0.005	-0.127	-0.16	-0.46	-0.127	-0.225	-0.391	0.183	0.188	0.052	0.115	-0.034	0.213	0.015	-0.131	0.024	0.202	0.266	-0.279	-0.128	-0.153	-0.146	-0.101	0.032	0.67	-0.036
E2F7	0.091	0.011	0.05	-0.11	0.209	-0.084	0.603	-0.184	-0.43	-0.671	-0.522	0.118	-0.019	-0.442	0.247	0.299	0.378	0.153	0.035	-0.406	0.597	0.291	-0.668	0.003	0.044	-0.51	0.089	0.028	-0.596	0.066	-0.035	0.152	-0.041	-0.141	0.163	0.451	-0.102	-0.641	-0.089	0.19	0.137	-0.133	0.237	-0.435	0.147	0.05	0.209	0.482	0.258
E4F1	-0.102	-0.004	0.183	0.074	0.078	0.224	-0.311	-0.132	0.708	0.292	0.172	-0.005	-0.057	0.227	0.188	0.221	-0.035	0.637	0.022	0.051	-0.018	-0.154	0.679	-0.113	0.273	-0.073	0.557	0	0.18	0.296	0.159	-0.056	0.039	-0.124	0.1	0.354	-0.091	-0.02	-0.114	-0.047	-0.371	0.168	0.219	-0.045	0.237	0.056	-0.124	-0.263	0.043
EBF	-0.111	0.025	0.116	-0.032	0.289	-0.124	0.122	0	1.042	0.131	0.464	0.038	-0.054	-0.045	0.542	0.213	0.335	0.588	0.108	0.072	0.16	-0.026	0.468	-0.221	0.45	0.06	0.888	0.026	-0.166	0.681	0.06	0.002	-0.099	-0.28	0.189	0.302	0.011	0.006	-0.205	0.057	-0.569	0.34	0.455	0.142	0.511	0.186	0.15	-0.507	0.268
EBF2	-0.097	0.011	0.264	-0.052	0.129	0.189	-0.251	-0.091	0.768	0.281	0.222	-0.004	0.013	0.329	0.273	0.242	0.099	0.435	0.018	0.106	0.098	-0.073	0.635	-0.118	0.44	-0.062	0.707	-0.125	0.087	0.423	0.294	-0.048	-0.016	-0.133	0.056	0.238	-0.068	-0.053	-0.154	0.005	-0.536	0.248	0.391	-0.054	0.31	0.094	-0.076	-0.485	0.1
EED	0.176	-0.208	0.019	-0.442	-0.009	-0.344	0.511	0.166	0.167	-0.52	0.091	0.154	0.238	0.289	0.531	0.269	0.103	0.445	0.401	0.29	0.229	0.404	-0.045	-0.014	0.214	-0.258	0.494	-0.404	-0.194	0.432	0.613	0.555	-0.267	-0.212	-0.091	0.479	0.125	-0.216	-0.136	0.533	-0.779	0.192	0.389	-0.145	0.234	0.385	-0.041	0.166	0.505
EGR1	0.687	-0.24	0.46	-0.544	-0.586	-0.393	0.481	0.334	-0.076	-0.142	0.37	0.583	0.367	0.227	0.069	0.991	-0.437	-0.174	0.464	0.168	-0.031	0.768	-0.374	0.759	-0.292	-0.071	-0.132	0.852	0.401	-0.093	0.641	0.143	-0.317	-0.046	-0.477	0.175	0.228	0.091	0.68	0.713	-0.565	0.563	0.146	0.153	-0.377	0.406	-0.199	0.589	0.711
EGR4	-0.199	0.115	-0.005	0.121	0.325	0.315	0.04	-0.093	-0.475	-0.456	-0.659	-0.098	-0.151	0.136	-0.082	-0.759	0.153	-0.212	-0.138	-0.221	0.185	0.099	-0.221	-0.272	-0.092	-0.207	-0.249	0.041	-0.148	0.081	0.314	-0.252	0.161	-0.029	0.183	0.183	-0.106	-0.291	-0.108	-0.122	0.426	-0.294	-0.235	-0.276	-0.16	-0.297	-0.052	0.23	-0.317
EHF	0.704	-1.19	0.679	-1.167	-0.408	-0.872	0.721	0.798	0.143	-0.689	0.396	0.908	0.936	0.166	1.182	0.842	-0.192	-0.044	1.217	0.776	-0.493	1.004	-0.107	0.634	-0.287	0.43	0.181	0.257	0.392	1.132	0.176	0.941	-0.993	-0.855	-0.743	-0.524	0.909	0.13	0.478	0.622	-0.074	0.899	0.439	0.646	-0.012	1.142	0.311	0.143	1.069
EHMT1	0.026	-0.027	0.201	-0.106	-0.061	0.216	-0.519	-0.068	0.581	0.267	0.1	0.057	0.041	0.184	0.155	0.319	-0.072	0.52	0.045	-0.049	0.05	-0.128	0.133	0.027	0.049	-0.149	0.519	-0.118	-0.013	0.317	0.058	0.019	-0.163	-0.235	-0.036	0.049	-0.004	-0.159	-0.052	-0.026	-0.657	0.109	0.119	-0.117	0.029	0.18	-0.322	-0.404	0.143
EIF2C4	0.113	-0.055	-0.372	-0.142	-0.082	-0.495	0.659	0.237	-0.51	-0.437	0.115	0.005	0.06	-0.062	0.092	-0.28	0.019	-0.14	0.21	0.217	-0.059	0.205	-0.605	-0.027	-0.254	0.043	-0.404	-0.172	-0.174	-0.122	0.072	0.379	-0.091	0.049	-0.054	0.013	0.173	0.095	0.01	0.264	-0.002	-0.132	-0.179	0.131	-0.05	0.109	0.064	0.503	0.121
ELF2	0.037	0.163	0.09	0.12	0.151	0.158	0.174	-0.101	0.409	-0.089	0.006	0.064	-0.018	0.629	0.542	-0.039	0.009	0.395	0.048	0.238	0.162	0.081	0.341	-0.204	0.21	-0.156	0.617	0.135	0.031	0.243	0.501	-0.011	0.142	0.025	0.087	0.638	-0.105	-0.121	-0.009	0.189	-0.618	0.018	0.103	-0.092	0.146	0.15	-0.288	0.058	0.04
ELF3	0.169	-0.09	-0.079	-0.1	0.016	-0.309	0.818	0.048	-0.686	-0.585	-0.225	0.154	0.064	-0.267	0.176	0.042	0.061	-0.311	0.157	0.024	0.123	0.443	-0.374	0.115	-0.124	-0.082	-0.446	0.311	-0.096	-0.141	0.116	0.154	0.017	0.073	-0.029	0.191	0.035	-0.135	0.153	0.255	0.451	-0.026	0.007	0.002	-0.053	0.043	0.253	0.694	0.14
ELF4	-0.063	0.043	0.187	0.009	0.042	0.324	-0.406	-0.061	0.787	0.492	0.317	-0.005	0.002	0.465	0.244	0.134	-0.032	0.347	-0.022	0.128	-0.022	-0.179	0.518	-0.08	0.231	0.027	0.594	-0.039	0.141	0.283	0.168	-0.205	0.004	-0.135	-0.017	0.145	-0.026	0.06	-0.054	-0.116	-0.577	0.252	0.253	0.033	0.133	0.093	-0.29	-0.512	0.007
ELF5	-0.021	-0.161	0.151	-0.312	-0.006	0.278	-0.269	-0.211	0.397	0.067	-0.106	0.044	0.085	0.161	0.346	0.554	-0.026	0.745	0.122	-0.012	0.249	0.207	0.216	-0.026	0.225	-0.406	0.474	-0.357	-0.213	0.397	0.509	-0.021	-0.127	-0.256	-0.03	0.368	-0.119	-0.455	-0.218	0.076	-0.84	0.339	0.644	-0.349	0.031	0.166	-0.294	-0.372	0.232
ELK1	-0.089	-0.212	-0.076	-0.095	0.121	0.072	0.18	-0.033	-0.615	-0.508	-0.672	-0.052	-0.08	-0.553	-0.039	-0.11	0.14	0.33	0.041	-0.503	0.125	0.165	-0.638	-0.034	-0.29	-0.277	-0.483	-0.168	-0.433	-0.06	-0.161	-0.134	-0.004	-0.109	0.202	0.083	-0.038	-0.435	-0.204	-0.109	0.671	-0.149	0.007	-0.326	-0.198	-0.034	0.195	0.488	-0.051
ELK3	-0.012	0.081	0.262	0.063	0.067	0.219	-0.205	-0.066	0.825	0.423	0.328	0.089	0.048	0.513	0.288	0.207	-0.012	0.213	-0.032	0.24	0.044	-0.076	0.636	-0.065	0.379	0.075	0.777	0.15	0.202	0.254	0.251	-0.151	0.048	-0.081	-0.027	0.326	-0.026	0.138	0.044	0.033	-0.54	0.29	0.295	0.073	0.214	0.073	-0.144	-0.413	0.082
ELK4	0.052	0.145	0.279	-0.018	0.018	0.114	-0.157	-0.084	0.65	0.295	0.323	0.012	-0.01	0.292	0.212	0.37	0.048	0.34	0	0.034	0.125	-0.114	0.408	0.037	0.332	-0.113	0.583	0.057	0.133	0.269	0.2	0.001	-0.014	0.006	0.029	0.118	-0.095	-0.06	-0.032	0.069	-0.63	0.122	0.184	-0.052	0.265	0.189	-0.178	-0.303	0.139
ELL2	0.15	-0.044	0.092	-0.337	-0.235	-0.269	0.518	0.078	-0.634	-0.053	-0.106	0.099	0.21	0.218	0.081	0.162	-0.07	-0.141	0.042	0.207	0.112	0.423	-1.1	0.127	-0.043	-0.109	-0.261	-0.209	-0.266	-0.277	0.538	0.125	-0.07	0.085	-0.145	0.007	0.115	-0.14	0.072	0.357	-0.209	-0.034	0.123	-0.115	-0.289	0.113	-0.049	0.486	0.092
ELL3	0.064	-0.15	0.374	-0.13	0.043	0.091	-0.379	0.029	0.739	0.048	0.058	0.208	0.069	0.022	0.4	0.442	0.092	0.484	0.165	-0.167	0.07	-0.024	0.228	0.04	0.048	-0.042	0.676	0.098	-0.035	0.527	-0.07	0.08	-0.261	-0.45	0.006	0.148	0.078	-0.19	-0.002	0.046	-0.381	0.178	0.16	0.021	0.169	0.238	-0.125	-0.351	0.284
EMX2	-0.025	0.021	0.153	-0.031	0.05	0.182	-0.262	-0.054	0.81	0.414	0.391	0.02	0.042	0.36	0.232	0.132	0.001	0.43	0.036	0.152	-0.003	-0.185	0.368	-0.084	0.223	0.023	0.652	-0.132	0.066	0.379	0.097	-0.066	-0.085	-0.231	-0.014	0.098	0.027	0.083	-0.09	-0.062	-0.7	0.275	0.235	0.037	0.164	0.154	-0.24	-0.484	0.102
ENG	-0.14	0.196	0.472	0.199	0.308	0.374	0.02	-0.238	0.629	0.246	-0.058	0.056	-0.1	0.297	0.178	0.18	0.214	0.188	-0.211	-0.082	0.32	0.005	0.641	-0.121	0.62	-0.13	0.753	0.411	0.123	0.171	0.344	-0.386	0.255	0.02	0.209	0.637	-0.207	-0.107	-0.009	0.008	0.044	0.169	0.37	-0.177	0.349	-0.147	0.153	-0.084	-0.024
EP300	0.112	0.043	-0.103	0.091	-0.117	0.079	0.45	-0.074	0.332	0.405	0.469	0.014	0.023	0.585	0.474	0.252	-0.164	0.566	0.084	0.328	-0.094	-0.064	0.041	-0.058	0.025	0.003	0.246	-0.075	0.044	-0.231	0.209	-0.1	0.185	0.055	-0.004	0.588	-0.015	0.154	0.001	0.087	-0.546	0.231	0.26	0.084	0.031	0.23	-0.352	0.358	0.03
EP400	0.023	-0.026	0.281	-0.1	0.103	0.1	-0.188	-0.073	0.65	-0.03	0.019	0.106	0.075	0.274	0.316	0.272	0.07	0.536	0.107	0.044	0.185	0.035	0.376	-0.076	0.298	-0.18	0.784	-0.093	-0.022	0.501	0.312	0.119	-0.121	-0.229	0.041	0.327	-0.033	-0.183	-0.107	0.157	-0.672	0.17	0.259	-0.159	0.215	0.192	-0.122	-0.317	0.237
EPAS1	0.467	-0.495	0.619	-0.454	-0.306	-0.255	0.703	0.177	-0.762	-0.588	-0.473	0.631	0.573	0.388	0.288	0.308	-0.455	-0.43	0.424	0.507	-0.137	0.901	-0.258	0.46	-0.098	0.036	-0.204	0.57	0.515	0.02	0.792	0.401	-0.252	-0.214	-0.448	0.262	0.309	-0.009	0.551	0.662	0.397	0.206	-0.076	0.022	-0.427	0.291	0.116	1.03	0.362
EPC1	-0.007	0.098	-0.163	0.035	0.329	-0.284	0.419	-0.123	0.608	-0.294	0.369	0.055	-0.088	-0.373	0.505	0.044	0.222	0.429	0.196	0.242	0.182	0.124	0.626	-0.173	0.339	-0.08	0.515	0.379	-0.046	0.812	-0.034	0.194	-0.069	-0.061	0.15	0.101	-0.065	-0.069	-0.085	0.046	-0.546	0.248	0.239	0.112	0.488	0.248	0.218	-0.384	0.289
EPC2	-0.004	0.123	0.215	0.061	0.099	0.229	-0.227	-0.113	0.734	0.359	0.349	0.009	-0.047	0.329	0.315	0.2	0.059	0.329	0.004	0.068	0.046	-0.188	0.504	-0.059	0.232	-0.033	0.55	0.133	0.137	0.381	0.047	-0.132	0.012	-0.083	0.037	0.053	-0.066	-0.029	-0.029	-0.124	-0.555	0.186	0.181	0.042	0.244	0.162	-0.233	-0.461	0.039
ERCC3	-0.115	-0.008	-0.136	-0.035	0.231	-0.016	0.131	-0.043	0.391	-0.247	-0.01	-0.005	0.065	0.5	0.502	-0.204	0.145	0.392	0.127	0.433	0.188	0.081	0.444	-0.372	0.364	-0.148	0.717	-0.358	-0.149	0.444	0.421	0.286	0.017	-0.078	0.049	0.553	0.005	-0.111	-0.215	0.162	-0.62	0.066	0.333	-0.115	0.337	0.103	-0.039	-0.265	0.116
ERCC6	0.136	0.123	-0.148	0.086	-0.037	-0.123	0.752	-0.055	-0.801	-0.222	-0.171	0.031	0.028	0.022	0.271	-0.236	-0.122	-0.356	-0.036	0.222	-0.014	0.238	-0.576	0.058	-0.159	0.009	-0.541	0.302	0.009	-0.373	0.121	0.039	0.163	0.271	-0.028	0.039	-0.018	-0.04	0.179	0.13	0.362	-0.307	-0.319	0.037	-0.213	0.099	-0.047	0.82	-0.169
ERG	0.158	0.225	0.227	0.181	-0.01	0.174	-0.042	-0.066	0.748	0.42	0.395	0.167	0.056	0.616	0.364	0.289	-0.081	0.018	-0.064	0.3	0.075	-0.048	0.486	0.032	0.266	0.107	0.778	0.465	0.22	0.077	0.163	-0.208	0.13	0.103	-0.08	0.334	-0.046	0.199	0.248	0.097	-0.658	0.257	0.166	0.14	0.121	0.154	-0.231	-0.294	0.101
ESR1	0.116	-0.141	-0.079	-0.114	0.111	-0.371	0.82	0.018	-0.715	-0.759	-0.362	0.111	0.076	-0.453	0.073	-0.012	0.161	-0.241	0.164	-0.043	0.176	0.428	-0.31	0.058	-0.024	-0.121	-0.386	0.129	-0.186	0.002	0.035	0.231	-0.013	0.059	0.039	0.083	0.018	-0.185	0.02	0.229	0.529	-0.024	0.059	-0.094	0.023	0.035	0.452	0.579	0.162
ESRRA	-0.011	-0.257	0.039	-0.129	0.005	-0.014	0.19	-0.002	-0.807	-0.503	-0.688	0.061	0.036	-0.436	-0.059	-0.07	-0.002	0.015	0.069	-0.289	0.022	0.265	-0.578	0.07	-0.286	-0.174	-0.578	-0.013	-0.194	-0.134	-0.067	0.04	-0.046	-0.085	0.051	-0.01	0.034	-0.343	-0.023	-0.003	0.807	-0.211	-0.126	-0.22	-0.252	-0.037	0.211	0.601	-0.051
ESRRB	0.406	-0.201	0.271	-0.244	-0.079	-0.086	0.042	-0.042	0.386	-0.363	-0.021	0.416	0.363	0.158	0.467	0.394	-0.179	0.276	0.348	0.199	0.103	0.227	0.027	0.188	-0.098	-0.103	0.692	0.06	0.023	0.635	0.108	0.446	-0.441	-0.541	-0.258	0.044	0.157	-0.143	0.168	0.331	-0.959	0.26	-0.014	-0.055	-0.12	0.485	-0.322	-0.14	0.497
ETS1	0.056	0.008	0.366	0.082	0.055	0.209	-0.124	-0.045	0.775	0.338	0.263	0.182	0.091	0.473	0.318	0.293	-0.047	0.119	0.015	0.219	-0.003	-0.004	0.757	0.017	0.346	0.135	0.732	0.344	0.318	0.232	0.201	-0.165	0.052	-0.099	-0.054	0.354	-0.008	0.173	0.144	0.063	-0.31	0.341	0.27	0.127	0.188	0.094	-0.059	-0.279	0.115
ETS2	-0.005	-0.036	-0.115	-0.167	-0.144	0.051	0.224	0.071	-0.841	-0.106	-0.338	-0.082	0.031	0.031	-0.138	-0.231	-0.084	-0.308	-0.079	-0.104	0.017	0.172	-0.865	0.082	-0.262	-0.11	-0.673	-0.261	-0.181	-0.512	0.243	-0.036	0.02	0.065	-0.067	-0.001	0.032	-0.153	-0.006	0.082	0.383	-0.293	-0.173	-0.161	-0.359	-0.106	-0.151	0.636	-0.172
ETV1	-0.119	0.002	0.117	-0.063	0.058	0.169	-0.272	-0.054	0.791	0.506	0.434	-0.055	0.036	0.367	0.261	0.099	0.005	0.388	0.004	0.235	-0.059	-0.163	0.487	-0.14	0.334	0.096	0.585	-0.282	0.092	0.356	0.231	-0.066	-0.063	-0.205	-0.009	0.072	0.006	0.123	-0.173	-0.062	-0.658	0.276	0.322	0.087	0.197	0.1	-0.212	-0.542	0.026
ETV2	-0.131	-0.045	0.268	-0.049	0.155	0.241	-0.343	-0.021	0.668	0.127	-0.013	0.083	0.044	0.478	0.384	0.064	0.052	0.295	0.035	0.22	0.089	0.075	0.685	-0.174	0.392	-0.04	0.742	0.054	0.127	0.437	0.433	-0.051	0.005	-0.137	0.012	0.424	-0.014	-0.081	-0.046	0.055	-0.345	0.18	0.335	-0.035	0.246	0.031	-0.063	-0.429	0.069
ETV3	0.504	-0.291	0.047	-0.559	-0.471	-0.263	0.386	0.053	0.022	0.028	0.602	0.351	0.44	0.492	0.329	0.598	-0.543	0.238	0.549	0.773	-0.175	0.452	0.092	0.418	-0.115	-0.165	-0.023	0.073	0.438	0.347	0.579	0.53	-0.37	-0.146	-0.551	-0.106	0.232	0.07	0.316	0.392	-1.215	0.55	0.259	0.081	-0.18	0.583	-0.483	0.082	0.539
ETV4	-0.084	0.36	0.405	0.345	0.341	0.235	0.111	-0.276	0.6	0.124	0.003	0.048	-0.141	0.274	0.192	0.045	0.202	0.04	-0.236	-0.019	0.303	-0.048	0.673	-0.164	0.581	-0.057	0.76	0.528	0.184	0.227	0.314	-0.251	0.264	0.076	0.235	0.518	-0.25	-0.037	0.038	0.074	-0.129	0.012	0.095	-0.079	0.357	-0.138	0.092	-0.09	-0.064
ETV6	-0.053	0.092	0.156	0.061	0.128	0.084	0.044	-0.085	0.442	0.099	0.096	0.028	0.1	0.736	0.398	-0.081	0.005	0.165	0.004	0.489	0.062	0.032	0.562	-0.243	0.457	0.015	0.707	-0.133	0.153	0.272	0.536	0.112	0.111	0.055	-0.005	0.388	-0.037	0.062	-0.065	0.163	-0.56	0.077	0.219	-0.013	0.237	0.084	-0.104	-0.24	-0.015
EVI1	0.041	0.007	0.245	0.11	0.065	0.088	-0.103	-0.02	0.833	0.281	0.35	0.168	0.086	0.456	0.296	0.181	-0.059	0.197	0.064	0.325	-0.057	-0.045	0.806	-0.057	0.323	0.175	0.775	0.278	0.318	0.318	0.159	-0.04	0.025	-0.113	-0.046	0.339	0.03	0.257	0.115	0.078	-0.427	0.337	0.214	0.184	0.231	0.1	-0.034	-0.342	0.139
EVX1	-0.149	0.086	-0.021	-0.004	0.189	0.519	-0.381	-0.528	-0.538	-0.399	-1.008	-0.1	-0.116	-0.235	-0.019	0.149	0.091	0.413	-0.205	-0.373	0.565	0.139	-0.244	-0.148	0.066	-0.787	0.008	-0.209	-0.517	0.109	0.169	-0.136	0.137	0.1	0.158	0.233	-0.365	-0.931	-0.236	-0.2	-0.147	-0.253	0.273	-0.802	-0.125	-0.135	-0.141	-0.16	-0.13
EYA2	0.27	0.023	-0.059	-0.354	-0.299	-0.249	-0.383	0.182	0.229	-0.045	0.225	0.186	0.239	0.173	0.101	0.194	-0.216	-0.115	0.159	0.265	0.064	0.176	-0.437	0.187	-0.184	-0.027	0.368	-0.133	-0.109	0.293	0.268	0.435	-0.446	-0.218	-0.34	-0.289	0.175	-0.016	0.179	0.367	-1.223	0.012	-0.156	0.055	-0.233	0.28	-0.468	-0.466	0.372
EYA3	-0.077	0.118	0.255	0.135	0.231	0.259	-0.091	-0.221	0.685	0.141	0.062	0.04	-0.077	0.183	0.237	0.124	0.082	0.51	-0.041	-0.003	0.178	-0.076	0.592	-0.138	0.375	-0.155	0.686	0.215	0.098	0.402	0.203	-0.146	0.082	-0.12	0.162	0.425	-0.144	-0.111	-0.078	-0.022	-0.369	0.16	0.211	-0.136	0.27	0.036	-0.055	-0.211	0.058
EZH1	0.388	-0.306	0.113	-0.24	-0.234	-0.366	0.734	0.109	-0.653	-0.69	-0.241	0.346	0.354	0.304	0.203	0.125	-0.388	-0.048	0.427	0.506	-0.147	0.606	0.025	0.236	-0.14	-0.073	-0.255	0.233	0.379	0.011	0.59	0.509	-0.098	0.057	-0.27	0.276	0.148	0.035	0.295	0.543	-0.015	0.11	-0.112	-0.016	-0.237	0.298	0.042	0.834	0.291
EZH2	-0.034	0.075	0.091	0.103	-0.042	0.25	-0.466	-0.1	0.723	0.505	0.379	-0.044	-0.073	0.236	0.097	0.239	-0.123	0.45	-0.022	0.042	-0.114	-0.288	0.585	-0.016	0.108	0.022	0.401	0.031	0.228	0.166	-0.031	-0.123	0.016	-0.066	0.012	0.068	-0.078	0.094	-0.032	-0.145	-0.517	0.157	0.085	0.07	0.124	0.084	-0.304	-0.413	-0.007
FBXL10	-0.058	-0.019	-0.115	0.054	0.2	-0.075	-0.018	-0.004	0.781	-0.074	0.274	0.009	0.014	0.278	0.419	0.017	0.143	0.509	0.162	0.299	0.056	-0.058	0.718	-0.287	0.296	0.023	0.793	-0.178	-0.07	0.542	0.084	0.135	-0.004	-0.085	0.079	0.325	0	0.076	-0.179	0.042	-0.692	0.296	0.369	0.07	0.37	0.166	0.037	-0.571	0.189
FBXL11	-0.001	0.236	0.038	0.033	0.15	0.302	0.247	-0.293	0.358	0.181	0.231	-0.039	-0.081	0.485	0.454	0.127	-0.011	0.387	-0.007	0.279	0.24	0.09	0.498	-0.111	0.37	-0.329	0.363	0.208	0.111	0.27	0.553	-0.171	0.203	0.156	0.048	0.443	-0.225	-0.222	-0.041	0.005	-0.739	0.186	0.363	-0.183	0.216	0.136	-0.336	-0.094	0.005
FHL1	0.136	-0.131	0.073	0.04	0.03	-0.161	0.546	-0.106	-0.803	-0.604	-0.587	0.2	0.088	-0.385	0.012	-0.031	-0.076	-0.182	0.074	-0.048	0.052	0.346	-0.359	0.107	-0.178	-0.102	-0.422	0.381	-0.001	-0.118	-0.053	0.153	0.027	0.016	0.012	0.095	0.005	-0.195	0.175	0.143	0.715	-0.179	-0.237	-0.121	-0.194	0	0.294	0.752	0.013
FHL3	0.057	-0.056	-0.175	0.024	-0.114	-0.012	0.176	-0.055	-0.962	-0.381	-0.579	-0.013	-0.008	-0.291	-0.165	-0.142	-0.147	-0.158	-0.039	-0.169	-0.009	0.148	-0.667	0.087	-0.396	-0.162	-0.709	0.01	-0.149	-0.433	-0.112	0.053	0.069	0.157	-0.003	-0.06	-0.036	-0.236	0.066	0.001	0.574	-0.366	-0.329	-0.193	-0.364	-0.065	0.003	0.646	-0.161
FKHL18	0.116	-0.376	0.218	-0.146	-0.084	-0.069	0.047	0.084	-0.51	-0.675	-0.728	0.248	0.058	-0.395	0.071	0.316	-0.108	0.36	0.254	-0.327	-0.004	0.4	-0.155	0.189	-0.313	-0.245	-0.304	0.342	0.003	-0.011	0.026	0.147	-0.083	-0.098	0.042	0.35	0.036	-0.387	0.128	0.195	0.74	-0.102	-0.086	-0.205	-0.17	0.085	0.239	0.689	0.192
FLI1	0.011	0.071	0.326	0.126	0.085	0.228	-0.228	-0.085	0.762	0.295	0.178	0.146	0.034	0.463	0.301	0.204	-0.042	0.23	-0.017	0.192	0.033	-0.043	0.684	-0.054	0.318	0.058	0.759	0.335	0.261	0.281	0.216	-0.14	0.065	-0.08	0	0.374	-0.04	0.089	0.11	0.043	-0.386	0.224	0.18	0.064	0.187	0.068	-0.112	-0.31	0.072
FOS	0.598	-0.528	0.563	-0.576	-0.616	-0.229	0.28	0.285	-0.724	-0.249	-0.235	0.56	0.439	-0.137	-0.032	0.863	-0.554	-0.192	0.436	-0.008	-0.251	0.769	-0.66	0.827	-0.527	-0.032	-0.692	0.734	0.403	-0.218	0.292	0.07	-0.331	-0.065	-0.469	-0.256	0.274	-0.081	0.625	0.43	0.371	0.348	-0.058	0.044	-0.659	0.421	-0.006	0.842	0.456
FOSB	-0.066	-0.012	0.278	0.159	0.005	0.278	-0.769	0.023	0.853	0.473	0.09	0.066	-0.1	-0.112	0.084	0.27	0.015	0.49	-0.093	-0.378	-0.1	-0.363	0.135	0.012	-0.104	0.149	0.556	0.203	-0.023	0.17	-0.478	-0.289	-0.094	-0.305	0.12	0.009	0.026	0.029	0.017	-0.227	-0.049	0.046	-0.089	0.109	0.018	0.056	-0.137	-0.417	0.013
FOSL2	-0.269	-0.112	0.008	0.093	0.125	0.444	-0.834	-0.074	0.182	0.096	-0.456	-0.14	-0.283	-0.593	-0.109	-0.02	0.127	0.608	-0.127	-0.811	-0.01	-0.321	-0.27	-0.105	-0.403	-0.15	-0.15	-0.1	-0.366	0.091	-0.567	-0.406	-0.063	-0.353	0.278	-0.069	-0.085	-0.395	-0.242	-0.474	0.467	-0.185	-0.121	-0.182	-0.15	-0.153	-0.128	-0.212	-0.194
FOXA3	0.499	-0.609	0.096	-0.653	-0.52	-0.643	-0.05	0.582	0.467	-0.078	0.573	0.561	0.681	0.338	0.23	0.277	-0.407	-0.007	0.639	0.642	-0.414	0.283	-0.525	0.343	-0.442	0.451	0.517	-0.354	0.115	0.465	0.015	0.816	-0.843	-0.822	-0.637	-0.31	0.722	0.523	0.326	0.556	-1.004	0.511	-0.087	0.471	-0.334	0.566	-0.246	-0.194	0.748
FOXC2	0.411	-0.278	0.168	-0.25	-0.434	-0.158	-0.149	0.22	-0.374	-0.192	-0.234	0.356	0.237	-0.078	0.093	0.392	-0.332	0.183	0.278	-0.145	-0.172	0.179	-1.053	0.393	-0.753	-0.053	-0.258	0.242	-0.097	-0.109	-0.3	0.208	-0.339	-0.234	-0.251	-0.247	0.281	-0.161	0.357	0.159	-0.064	-0.083	-0.399	0.016	-0.532	0.391	-0.294	0.434	0.271
FOXD1	-0.051	0.072	0.23	-0.07	0.058	0.169	-0.241	-0.031	0.764	0.372	0.368	-0.008	-0.017	0.344	0.279	0.219	0.043	0.362	0.019	0.1	0.049	-0.079	0.492	-0.048	0.332	-0.026	0.578	-0.008	0.136	0.358	0.313	-0.081	-0.041	-0.117	0.021	0.166	-0.046	-0.002	-0.081	0.025	-0.616	0.209	0.265	0.028	0.242	0.127	-0.213	-0.411	0.096
FOXD2	0.109	-0.053	-0.007	0.05	0.008	-0.072	0.409	-0.138	-0.985	-0.644	-0.7	0.11	0.107	-0.117	-0.092	-0.204	-0.135	-0.379	0.008	0.081	0.08	0.32	-0.249	0.054	-0.122	-0.17	-0.463	0.168	0.052	-0.212	0.146	0.228	0.088	0.172	-0.049	0.055	-0.054	-0.214	0.141	0.159	0.56	-0.309	-0.29	-0.225	-0.237	-0.069	0.168	0.652	-0.097
FOXD3	-0.024	0.206	0.226	0.355	0.115	0.402	-0.122	-0.199	0.418	0.317	0.08	-0.004	-0.218	0.291	0.312	0.014	-0.099	0.433	-0.084	-0.103	-0.104	-0.215	0.455	-0.072	-0.027	-0.025	0.15	0.575	0.312	0.074	0.004	-0.389	0.258	0.066	0.19	0.281	-0.18	-0.046	0.089	-0.216	0.017	-0.056	-0.193	0.054	0.044	0.058	-0.314	0.144	-0.231
FOXF1	0.333	-0.483	0.651	-0.193	-0.172	-0.124	0.141	0.313	0.515	-0.001	0.196	0.555	0.504	0.81	0.51	0.177	-0.386	-0.046	0.461	0.685	-0.485	0.366	0.7	0.209	0.044	0.5	0.564	0.493	0.752	0.459	0.395	0.184	-0.226	-0.347	-0.366	0.128	0.403	0.497	0.435	0.334	-0.018	0.548	0.024	0.449	-0.114	0.409	0.046	0.107	0.301
FOXF2	0	0.232	0.28	0.281	0.232	0.297	-0.122	-0.268	0.688	0.11	-0.108	0.123	-0.109	0.085	0.365	0.368	0.176	0.378	-0.169	-0.198	0.366	-0.082	0.36	-0.097	0.313	-0.172	0.884	0.433	-0.134	0.19	-0.043	-0.25	0.15	-0.064	0.199	0.599	-0.207	-0.23	0.041	0.013	-0.308	0.056	0.207	-0.163	0.245	0.021	-0.04	-0.183	0.089
FOXH1	0.11	-0.084	0.423	-0.309	0.108	0.048	0.186	-0.141	-0.04	-0.604	-0.665	0.35	0.139	0.001	0.598	0.645	0.152	0.248	0.108	-0.078	0.637	0.68	-0.071	0.082	0.365	-0.554	0.651	0.356	-0.28	0.316	0.729	0.23	-0.117	-0.182	-0.006	0.898	-0.111	-0.744	0.11	0.538	-0.247	-0.017	0.454	-0.449	0.159	0.117	0.062	0.296	0.433
FOXI1	0.366	-0.333	0.425	-0.429	-0.172	-0.054	-0.199	0.046	0.31	-0.365	-0.18	0.473	0.33	-0.094	0.336	0.69	-0.182	0.327	0.374	-0.023	0.151	0.411	-0.012	0.355	-0.113	-0.234	0.522	0.282	0.043	0.581	0.188	0.361	-0.492	-0.526	-0.272	0.113	0.161	-0.324	0.244	0.362	-0.617	0.295	0.128	-0.135	-0.127	0.412	-0.183	-0.079	0.6
FOXJ1	0	-0.125	-0.146	-0.144	0.086	-0.237	0.571	0.048	-0.739	-0.612	-0.451	0.034	0.051	-0.276	0.074	-0.196	0.15	-0.162	0.084	-0.053	0.172	0.336	-0.608	-0.05	-0.101	-0.154	-0.375	-0.127	-0.327	-0.095	0.108	0.199	-0.024	-0.012	0.045	0.151	0.053	-0.248	-0.061	0.175	0.466	-0.18	0.002	-0.158	-0.065	-0.036	0.265	0.553	0.045
FOXJ2	-0.119	0.085	-0.083	0.038	0.081	0.098	0.479	-0.097	-0.622	-0.138	-0.31	-0.136	-0.016	0.494	0.168	-0.338	0.012	-0.104	-0.091	0.27	0.079	0.202	-0.177	-0.211	0.166	-0.15	-0.286	-0.208	-0.048	-0.305	0.577	-0.071	0.32	0.344	0.068	0.354	-0.109	-0.141	-0.105	0.075	0.226	-0.195	0.112	-0.188	-0.041	-0.11	-0.012	0.485	-0.286
FOXJ3	0.195	0.032	-0.061	-0.171	0	-0.277	1.024	-0.017	-0.8	-0.515	-0.154	0.092	0.189	0.294	0.161	-0.237	-0.044	-0.362	0.127	0.402	0.161	0.483	-0.499	0.029	0.077	-0.159	-0.324	-0.014	-0.019	-0.116	0.633	0.258	0.057	0.182	-0.112	0.184	0.031	-0.07	0.085	0.393	-0.079	-0.049	-0.005	-0.136	-0.126	0.104	0.041	0.733	0.067
FOXK2	-0.045	-0.161	0.218	-0.23	0.286	-0.06	0.207	0.024	0.568	-0.464	-0.151	0.119	0.081	0.17	0.497	0.122	0.32	0.725	0.247	-0.031	0.344	0.212	0.193	-0.228	0.359	-0.291	0.865	-0.307	-0.301	0.679	0.442	0.255	-0.177	-0.397	0.162	0.659	0.032	-0.335	-0.283	0.297	-0.509	0.193	0.441	-0.259	0.373	0.2	0.103	-0.075	0.375
FOXL1	0.499	-0.663	0.023	-0.737	-0.276	-0.345	0.359	0.071	-0.482	-1.046	-0.399	0.543	0.565	-0.082	0.283	0.684	-0.364	0.129	0.718	0.52	0.156	0.967	0.32	0.417	-0.101	-0.46	0.018	0.116	0.113	0.611	0.548	0.709	-0.464	-0.203	-0.537	0.15	0.208	-0.384	0.286	0.537	-0.603	0.619	0.568	-0.288	-0.188	0.484	0.113	0.045	0.809
FOXL2	0.611	-0.805	0.168	-0.961	-0.413	-1.013	0.836	0.639	0.06	-0.604	0.654	0.655	0.739	0.111	0.889	0.663	-0.191	-0.05	1.014	0.931	-0.32	0.811	-0.116	0.474	-0.147	0.264	0.151	0.062	0.266	0.837	0.226	1.106	-0.811	-0.506	-0.66	-0.354	0.72	0.204	0.373	0.686	-0.57	0.662	0.356	0.543	0.138	0.942	0.214	0.114	0.991
FOXM1	-0.004	0.105	0.234	-0.019	-0.016	0.23	-0.357	-0.069	0.695	0.481	0.348	0.019	0.04	0.484	0.265	0.237	-0.057	0.159	-0.04	0.2	0.004	-0.11	0.49	-0.017	0.287	0.045	0.575	0.002	0.192	0.243	0.281	-0.093	-0.021	-0.073	-0.073	0.067	-0.046	0.055	0.007	0.001	-0.685	0.183	0.204	0.068	0.132	0.112	-0.316	-0.5	0.029
FOXO1A	0.06	-0.021	0.338	-0.074	-0.01	0.088	0.129	0.126	-0.169	-0.059	-0.255	0.145	0.003	-0.142	-0.248	0.036	0.088	-0.226	-0.092	-0.442	0.161	0.135	-0.602	0.209	-0.1	-0.051	-0.09	0.32	-0.073	-0.276	0.039	-0.242	-0.043	-0.171	0.04	0.237	0.068	-0.064	0.162	0.139	0.573	-0.056	-0.129	-0.119	-0.164	-0.145	0.122	0.563	0.076
FOXO3A	0.108	-0.131	0.255	-0.004	-0.058	-0.048	-0.113	0.082	0.017	-0.224	-0.212	0.144	-0.096	-0.572	-0.325	0.23	-0.013	0.394	0.099	-0.637	-0.026	-0.02	-0.36	0.229	-0.371	-0.112	-0.183	0.367	-0.005	0.017	-0.329	-0.068	-0.157	-0.272	0.145	0.04	0.038	-0.123	0.088	0.028	0.442	-0.039	-0.311	-0.087	-0.144	0.002	0.108	0.444	0.178
FOXP1	0.077	0.113	0.031	0.084	-0.142	0.258	-0.341	-0.072	0.656	0.577	0.475	0.019	-0.021	0.468	0.218	0.248	-0.253	0.391	0.009	0.226	-0.142	-0.189	0.428	0.042	0.009	0.027	0.36	0.183	0.258	0.073	0.086	-0.192	0.056	0.041	-0.089	0.107	-0.045	0.146	0.108	-0.095	-0.735	0.226	0.087	0.113	-0.015	0.179	-0.465	-0.332	0.01
FOXP3	0.085	-0.102	0.425	-0.303	0.178	0.249	-0.065	-0.432	-0.325	-0.831	-1.034	0.231	0.16	-0.223	0.318	0.553	0.048	0.318	0.066	-0.196	0.675	0.596	0.213	0.08	0.399	-0.777	0.474	0.027	-0.208	0.521	0.736	0.347	-0.17	-0.215	0.001	0.529	-0.289	-0.969	-0.082	0.39	-0.372	-0.117	0.339	-0.761	0.039	0.096	-0.025	0.1	0.317
FOXP4	0.175	-0.107	0.199	-0.48	-0.148	-0.297	0.201	0.382	0.068	-0.157	0.079	0.219	0.34	0.652	0.644	-0.031	0.004	-0.179	0.222	0.437	0.065	0.421	-0.7	0.027	0.052	0.107	0.459	-0.281	-0.178	0.242	0.731	0.408	-0.351	-0.251	-0.253	0.119	0.307	-0.038	0.086	0.566	-0.707	-0.066	0.009	0.124	-0.095	0.363	-0.282	0.09	0.287
FOXQ1	0.869	-1.397	0.829	-1.461	-0.91	-0.711	0.411	0.805	-0.391	-0.59	0.09	0.975	1.135	0.538	0.588	0.947	-0.831	0.273	1.29	0.759	-0.72	1.213	-0.714	0.907	-0.692	0.214	-0.298	-0.149	0.615	0.689	0.925	0.998	-1.138	-1	-0.981	-0.4	0.945	0.12	0.551	0.933	-0.481	0.897	0.194	0.328	-0.767	1.073	-0.24	0.743	1.069
FRZB	0.166	0.26	0.021	0.221	0.085	-0.252	0.738	0.02	-0.101	-0.13	0.236	0.145	0.135	0.615	0.207	-0.284	-0.016	-0.759	-0.035	0.67	0.041	0.21	0.369	-0.058	0.35	0.251	0.261	0.475	0.341	-0.103	0.362	0.123	0.244	0.382	-0.124	0.209	0.022	0.396	0.313	0.301	-0.079	0.032	-0.074	0.247	0.158	-0.005	0.176	0.199	-0.019
FST	-0.036	-0.064	0.34	-0.011	0.082	0.137	-0.371	-0.05	0.797	0.198	0.145	0.071	-0.02	0.069	0.178	0.354	0.062	0.6	0.078	-0.125	0.012	-0.112	0.528	-0.032	0.215	-0.036	0.624	0.057	0.096	0.454	0.038	-0.066	-0.086	-0.235	0.102	0.157	-0.035	-0.064	-0.093	-0.029	-0.354	0.238	0.222	-0.015	0.223	0.127	-0.03	-0.399	0.156
FSTL1	-0.095	0.03	0.27	-0.037	0.102	0.18	-0.304	-0.009	0.887	0.402	0.332	0.016	0.012	0.382	0.29	0.221	0.102	0.334	-0.006	0.114	0.056	-0.104	0.587	-0.102	0.41	0.051	0.759	-0.053	0.099	0.364	0.249	-0.107	-0.028	-0.158	0.032	0.241	-0.016	0.055	-0.096	0.01	-0.518	0.262	0.357	0.054	0.297	0.079	-0.097	-0.519	0.1
FSTL3	0.039	-0.101	0.354	-0.011	-0.052	0.228	-0.35	0.025	0.703	0.344	0.116	0.212	0.006	0.053	0.147	0.583	-0.024	0.338	0.017	-0.16	0.06	0.022	0.407	0.162	0.133	-0.014	0.548	0.47	0.127	0.056	-0.057	-0.27	-0.01	-0.15	-0.011	0.448	0.01	-0.011	0.182	0.015	0.011	0.32	0.326	0.026	0.123	0.038	0.029	-0.14	0.226
FSTL4	-0.014	0.016	0.166	-0.05	-0.09	0.096	-0.467	-0.012	0.797	0.511	0.37	0.011	0.056	0.329	0.101	0.389	-0.004	0.432	-0.017	0.074	0.009	-0.223	0.219	-0.035	0.21	0.037	0.702	-0.289	-0.036	0.172	0.037	-0.002	-0.097	-0.159	-0.035	0.088	0.022	0.08	-0.091	0.01	-0.752	0.225	0.288	0.023	0.143	0.112	-0.206	-0.57	0.139
FUBP1	-0.094	-0.095	0.143	0.01	0.105	0.245	-0.258	-0.049	0.916	0.468	0.367	0.03	-0.064	-0.015	0.417	0.29	0.064	0.681	0.057	-0.104	-0.069	-0.199	0.385	-0.071	0.103	0.081	0.528	0.049	-0.018	0.367	-0.179	-0.257	-0.076	-0.367	0.105	0.213	0.017	0.012	-0.121	-0.198	-0.288	0.328	0.309	0.129	0.189	0.163	-0.152	-0.346	0.091
FUBP3	0.006	0.04	0.261	-0.166	0.112	0.034	-0.16	-0.027	0.689	0.057	0.201	0.079	0.055	0.251	0.332	0.22	0.128	0.353	0.095	0.09	0.195	0.053	0.307	-0.066	0.336	-0.128	0.725	-0.054	-0.022	0.572	0.361	0.117	-0.169	-0.233	0.009	0.159	-0.007	-0.149	-0.092	0.153	-0.769	0.18	0.262	-0.064	0.26	0.183	-0.146	-0.451	0.241
GABPB2	-0.059	0.064	0.26	0.04	0.166	0.276	-0.169	-0.208	0.651	0.176	0.093	0.006	-0.009	0.245	0.267	0.182	0.041	0.434	-0.02	0.017	0.133	-0.101	0.632	-0.101	0.378	-0.122	0.645	-0.063	0.125	0.378	0.277	-0.026	-0.008	-0.208	0.084	0.32	-0.137	-0.111	-0.143	0.02	-0.502	0.134	0.212	-0.127	0.236	0.077	-0.184	-0.256	0.057
GATA2	0.637	-0.82	0.896	-0.489	-0.431	-0.419	0.512	0.441	-0.162	-0.506	-0.153	0.867	0.742	0.495	0.403	0.565	-0.579	-0.166	0.737	0.597	-0.529	0.802	0.244	0.602	-0.238	0.387	0.112	0.752	0.879	0.322	0.456	0.523	-0.449	-0.466	-0.553	0.121	0.561	0.352	0.7	0.669	0.472	0.547	-0.116	0.374	-0.358	0.565	0.243	0.859	0.599
GATA3	1.018	-1.199	0.875	-1.323	-0.803	-1.134	1.112	0.95	-0.067	-0.624	0.539	1.132	1.178	0.66	1.024	1.069	-0.581	-0.075	1.31	1.064	-0.591	1.318	-0.658	0.896	-0.383	0.483	0.19	0.326	0.607	0.709	0.839	1.118	-1.053	-0.813	-0.956	-0.18	1.03	0.399	0.761	1.209	-0.524	0.969	0.274	0.666	-0.385	1.235	0.089	0.852	1.273
GATA4	0.052	-0.416	0.292	-0.433	0.045	0.299	-0.45	-0.003	0.202	-0.464	-0.617	0.234	0.242	0.139	0.327	0.225	-0.08	0.528	0.278	-0.111	0.179	0.422	0.138	0.017	-0.037	-0.332	0.463	-0.258	-0.188	0.638	0.527	0.038	-0.323	-0.507	-0.116	0.282	0.049	-0.492	-0.112	0.157	-0.493	0.311	0.388	-0.374	-0.228	0.196	-0.214	-0.308	0.306
GATA5	-0.075	-0.314	0.451	0.081	0.123	0.269	-0.149	-0.147	0.177	-0.136	-0.524	0.204	0.141	0.289	0.177	0.182	-0.115	0.468	0.097	0.15	-0.071	0.173	0.802	-0.089	0.295	-0.057	0.451	0.195	0.3	0.24	0.229	-0.09	0.153	-0.041	0.059	0.495	-0.029	-0.095	0.016	-0.014	0.471	0.23	0.304	-0.175	0.079	0.006	0.313	0.072	-0.008
GATA6	-0.082	-0.151	0.661	-0.066	0.08	0.395	-0.512	-0.069	0.432	0.124	-0.348	0.13	0.078	0.391	0.372	0.279	-0.026	0.331	0.013	-0.087	-0.011	0.063	0.567	-0.01	0.285	-0.045	0.523	0.088	0.272	0.337	0.417	-0.086	-0.037	-0.237	0.041	0.266	-0.056	-0.254	-0.029	0.04	0.093	-0.008	0.114	-0.112	0.086	0.085	-0.117	-0.114	-0.039
GBX2	0.14	-0.239	0.245	-0.154	0.23	-0.364	1.104	-0.11	-0.433	-0.616	-0.323	0.395	0.263	-0.296	0.643	0.18	0.185	-0.132	0.23	0.375	0.251	0.62	-0.196	0.027	0.311	-0.068	0.157	0.537	-0.095	0.365	0.088	0.308	-0.057	-0.134	-0.03	0.315	0.147	-0.237	0.185	0.272	0.58	0.146	0.302	-0.009	0.232	0.233	0.624	0.604	0.289
GDF8	-0.156	0.593	-0.255	0.426	0.335	0.014	0.457	-0.271	0.441	0.151	0.409	-0.226	-0.27	0.453	0.157	-0.164	0.324	-0.05	-0.277	0.303	0.407	-0.18	0.643	-0.381	0.655	-0.149	0.607	0.123	-0.063	-0.053	0.287	-0.107	0.476	0.51	0.247	0.612	-0.319	0.078	-0.118	0.045	-0.569	-0.03	0.309	-0.064	0.585	-0.206	0.065	-0.243	-0.116
GFI1B	0.113	-0.118	0.279	-0.103	0.022	0.137	-0.273	-0.126	0.573	-0.065	-0.07	0.225	0.088	-0.04	0.373	0.462	-0.059	0.582	0.155	-0.093	0.129	0.076	0.268	0.062	0.046	-0.179	0.625	0.137	-0.011	0.488	0.081	0.126	-0.233	-0.419	-0.017	0.289	-0.015	-0.264	0.017	0.123	-0.559	0.167	0.133	-0.115	0.053	0.237	-0.222	-0.185	0.297
GLI2	0.033	0.155	0.206	0.043	0.022	0.246	-0.304	-0.131	0.665	0.376	0.266	0.025	0.026	0.449	0.278	0.204	-0.048	0.263	-0.046	0.164	0.072	-0.151	0.419	-0.033	0.259	-0.046	0.643	0.034	0.133	0.275	0.189	-0.062	-0.004	-0.046	-0.032	0.096	-0.076	-0.013	0.002	-0.01	-0.746	0.119	0.127	-0.024	0.134	0.167	-0.33	-0.438	0.043
GLI3	0.06	-0.139	0.055	-0.1	0.066	0.148	0.007	-0.034	0.804	0.254	0.452	0.078	0.121	0.413	0.426	0.262	0.003	0.504	0.212	0.299	-0.021	-0.046	0.661	-0.062	0.233	0.003	0.636	-0.122	0.077	0.471	0.069	-0.08	-0.049	-0.171	-0.076	0.181	0.052	0.096	-0.084	-0.083	-0.711	0.568	0.546	0.057	0.225	0.292	-0.133	-0.518	0.223
GLIS1	0.335	-0.147	0.275	-0.444	-0.271	-0.231	-0.067	0.165	0.433	-0.044	0.244	0.336	0.301	0.221	0.567	0.6	-0.17	0.324	0.317	0.217	0.075	0.294	-0.328	0.26	-0.048	-0.082	0.588	0.001	-0.024	0.408	0.385	0.499	-0.484	-0.425	-0.274	0.116	0.203	-0.163	0.172	0.505	-1.045	0.1	0.025	0.056	-0.052	0.506	-0.426	-0.024	0.526
GMEB1	-0.082	0.161	0.318	0.07	0.172	0.263	-0.348	-0.185	0.514	0.056	-0.142	0.037	-0.009	0.383	0.053	0.088	0.097	0.193	-0.118	0.021	0.284	-0.041	0.492	-0.139	0.43	-0.211	0.761	0.02	0.053	0.314	0.377	-0.014	0.048	-0.054	0.073	0.36	-0.143	-0.179	-0.058	0.082	-0.472	0.014	0.174	-0.246	0.223	-0.076	-0.082	-0.383	0.043
GRIP1	0.105	-0.078	0.015	-0.364	-0.087	-0.028	-0.131	0.103	0.578	0.174	0.423	0.066	0.182	0.358	0.419	0.297	0.038	0.232	0.19	0.227	0.115	0.046	-0.009	0.025	0.129	-0.068	0.56	-0.429	-0.156	0.388	0.277	0.243	-0.311	-0.319	-0.195	0.034	0.126	-0.069	-0.094	0.177	-1.053	0.262	0.358	0.019	0.122	0.307	-0.371	-0.484	0.327
GSH1	-0.065	-0.24	0.206	-0.153	0.073	0.136	-0.237	-0.114	-0.26	-0.455	-0.75	0.109	-0.03	-0.558	0.09	0.335	0.096	0.556	0.069	-0.474	0.257	0.176	-0.25	0.061	-0.068	-0.45	0.017	0.061	-0.276	0.162	-0.124	0.13	-0.126	-0.214	0.146	0.304	-0.058	-0.641	-0.093	0.012	0.505	-0.222	0.06	-0.427	0.032	0.044	0.185	0.319	0.151
GTF2A1	-0.638	0.782	-0.578	0.492	0.807	0.58	0.179	-0.921	-0.072	-0.227	-0.509	-0.633	-0.665	-0.304	-0.095	-0.234	0.652	0.396	-0.625	-0.186	1.087	-0.059	0.95	-0.699	1.075	-1.029	0.342	-0.07	-0.633	0.144	0.444	-0.527	0.833	0.882	0.638	0.815	-0.901	-0.878	-0.62	-0.415	-0.348	-0.171	0.923	-0.935	0.771	-0.617	0.316	-0.664	-0.392
GTF2A2	0.073	-0.148	0.048	-0.18	0.303	-0.15	0.553	-0.071	0.233	-0.752	-0.176	0.174	0.122	0.128	0.591	-0.083	0.162	0.611	0.365	0.223	0.275	0.326	0.306	-0.207	0.238	-0.334	0.592	-0.089	-0.12	0.785	0.458	0.441	-0.17	-0.333	0.085	0.564	0.028	-0.324	-0.172	0.316	-0.537	0.141	0.223	-0.228	0.302	0.301	0.039	0.161	0.364
GTF2B	-0.172	-0.153	0.358	-0.083	0.203	0.141	-0.236	-0.042	0.75	0.131	0.063	0.003	0.047	0.207	0.362	0.095	0.143	0.675	0.102	0.039	-0.004	-0.15	0.593	-0.19	0.424	-0.022	0.735	-0.328	0.103	0.562	0.187	0.17	-0.133	-0.375	0.137	0.271	0.027	-0.089	-0.285	0.012	-0.198	0.08	0.218	-0.06	0.389	0.157	0.026	-0.237	0.09
GTF2E1	-0.059	-0.05	-0.223	-0.005	-0.05	-0.002	0.084	0.004	-0.813	-0.412	-0.6	-0.063	-0.064	-0.241	-0.231	-0.212	-0.032	-0.049	-0.063	-0.224	0.099	0.129	-0.616	-0.017	-0.284	-0.243	-0.53	-0.134	-0.255	-0.43	-0.001	0.078	0.078	0.12	0.063	0.215	-0.035	-0.269	-0.029	0.055	0.56	-0.386	-0.212	-0.273	-0.227	-0.184	0.065	0.602	-0.117
GTF2E2	0.674	-0.953	0.75	-0.787	-0.13	-1.006	0.738	0.747	0.792	-0.861	0.375	0.992	0.925	-0.002	0.609	0.445	-0.057	-0.1	0.998	0.625	-0.282	0.777	0.126	0.463	0.012	0.616	1.09	0.333	0.346	1.261	0.035	0.957	-1.01	-1.103	-0.547	-0.154	0.891	0.569	0.46	0.857	-0.279	0.955	0.168	0.587	0.086	0.832	0.655	0.03	1.215
GTF2F1	0.007	-0.5	0.758	-0.378	0.168	-0.056	-0.153	0.159	0.55	-0.454	-0.455	0.387	0.274	-0.025	0.353	0.321	0.159	0.627	0.342	-0.14	0.103	0.367	0.228	0.019	0.281	-0.085	0.835	0.031	0.013	0.825	0.347	0.256	-0.387	-0.655	0.049	0.384	0.221	-0.278	-0.07	0.315	0.162	0.266	0.282	-0.157	0.192	0.232	0.366	0.002	0.444
GTF2F2	0.054	-0.105	-0.421	-0.154	-0.146	-0.282	0.28	0.087	-0.702	-0.334	-0.135	-0.039	0.094	-0.092	-0.05	-0.047	-0.035	-0.248	0.104	0.271	0.036	0.183	-0.337	0.024	-0.129	-0.13	-0.433	-0.251	-0.191	-0.268	-0.086	0.332	0.013	0.303	-0.15	-0.094	0.078	-0.08	0.02	0.07	0.137	-0.118	0.088	-0.075	-0.026	0.04	0.165	0.164	0.061
GTF2H1	0.014	-0.057	0.298	-0.075	0.145	0.203	-0.198	-0.036	0.732	0.08	0.137	0.096	0.047	0.25	0.378	0.118	0.056	0.496	0.133	0.002	0.049	-0.06	0.433	-0.056	0.183	-0.067	0.645	0.025	0.088	0.583	0.147	-0.018	-0.144	-0.328	0.038	0.153	0.017	-0.099	-0.084	-0.01	-0.501	0.213	0.149	-0.036	0.18	0.237	-0.19	-0.318	0.16
GTF2H4	-0.109	-0.069	0.356	-0.099	0.249	0.18	-0.184	-0.085	0.677	-0.099	-0.123	0.054	0.032	0.223	0.312	0.18	0.189	0.553	0.075	-0.025	0.231	0.077	0.621	-0.159	0.479	-0.197	0.818	-0.116	-0.015	0.585	0.409	0.015	-0.053	-0.217	0.135	0.424	-0.081	-0.234	-0.21	0.11	-0.382	0.201	0.399	-0.22	0.33	0.096	0.068	-0.346	0.18
GTF2I	-0.053	0.016	0.353	-0.051	0.218	0.086	-0.035	-0.048	0.83	0.1	0.176	0.064	0.012	0.214	0.293	0.25	0.224	0.491	0.053	-0.003	0.205	0.007	0.507	-0.109	0.481	-0.089	0.844	0.026	-0.01	0.528	0.263	-0.078	-0.028	-0.158	0.135	0.324	-0.046	-0.077	-0.142	0.083	-0.458	0.301	0.413	-0.087	0.371	0.136	0.102	-0.379	0.214
GTF2IRD1	-0.066	0.123	0.183	0.008	0.026	0.134	-0.38	-0.046	0.696	0.371	0.29	-0.027	0.018	0.427	0.088	0.1	-0.005	0.243	-0.057	0.192	0.042	-0.175	0.478	-0.093	0.358	0.001	0.669	-0.133	0.151	0.261	0.259	0.044	-0.027	-0.049	-0.009	0.122	-0.036	0.081	-0.071	0.047	-0.648	0.085	0.136	-0.009	0.222	0.048	-0.181	-0.481	0.048
H2AFY	-0.005	0.112	0.256	0.049	0.158	0.154	-0.145	-0.107	0.815	0.161	0.17	0.078	-0.017	0.256	0.281	0.275	0.155	0.443	-0.014	-0.029	0.238	-0.082	0.389	-0.099	0.346	-0.117	0.866	0.072	-0.058	0.379	0.15	-0.075	-0.011	-0.166	0.103	0.396	-0.076	-0.091	-0.067	0.072	-0.613	0.204	0.291	-0.095	0.284	0.103	-0.086	-0.366	0.186
H2AFY2	-0.043	0.081	0.16	-0.03	0.045	0.131	-0.274	-0.016	0.829	0.437	0.465	-0.018	-0.002	0.367	0.261	0.178	0.038	0.317	0.014	0.162	-0.002	-0.158	0.493	-0.076	0.298	0.057	0.617	-0.066	0.12	0.356	0.185	-0.066	-0.049	-0.119	-0.003	0.07	-0.013	0.095	-0.078	-0.022	-0.691	0.236	0.248	0.101	0.24	0.134	-0.217	-0.54	0.084
HAND1	0.157	-0.016	0.342	0.051	0.124	0.06	0.221	-0.138	0.1	-0.354	-0.432	0.307	-0.023	-0.386	0.321	0.641	0.195	0.222	0.007	-0.419	0.428	0.302	-0.113	0.158	0.068	-0.282	0.412	0.692	-0.255	0.064	-0.133	-0.155	0.033	-0.091	0.135	0.585	-0.111	-0.435	0.197	0.17	0.28	0.08	0.244	-0.219	0.104	0.073	0.254	0.313	0.3
HAT1	0.014	0.124	-0.031	-0.094	0.215	-0.252	0.364	0.122	0.578	-0.299	0.352	0.052	-0.036	0.131	0.07	0.103	0.324	0.027	0.132	0.159	0.38	0.198	0.638	-0.074	0.525	-0.182	0.661	0.206	-0.013	0.371	0.348	0.149	0.027	0.138	0.058	0.521	-0.031	0.043	-0.013	0.305	-0.454	0.316	0.472	-0.053	0.566	-0.001	0.333	-0.267	0.413
HBP1	0.059	-0.07	-0.291	-0.001	-0.448	0.49	-0.343	-0.107	-0.826	0.227	-0.274	-0.161	-0.083	0.23	-0.44	-0.163	-0.664	0.323	-0.028	-0.149	-0.331	-0.173	-0.455	0.217	-0.717	-0.324	-1.057	-0.233	0.288	-0.805	0.145	-0.075	0.095	0.075	-0.148	0.159	-0.082	-0.121	0.071	-0.141	0.155	-0.374	-0.537	-0.29	-0.661	-0.094	-0.797	0.916	-0.326
HCFC2	-0.08	0.496	0.058	0.209	0.189	0.152	0.169	-0.328	0.377	0.207	0.227	-0.145	-0.18	0.393	0.189	0.05	0.106	0.2	-0.223	0.188	0.358	-0.085	0.445	-0.182	0.575	-0.296	0.534	0.13	0.086	0.1	0.544	-0.004	0.259	0.291	0.169	0.454	-0.321	-0.155	-0.091	0.139	-0.735	-0.149	0.114	-0.209	0.373	-0.042	-0.22	-0.081	-0.068
HDAC1	-0.022	0.001	0.212	-0.16	0.09	0.057	-0.216	-0.038	0.715	0.075	0.162	0.092	0.069	0.266	0.374	0.348	0.139	0.354	0.077	0.116	0.247	0.048	0.427	-0.078	0.399	-0.153	0.831	-0.126	-0.059	0.453	0.329	0.186	-0.149	-0.237	-0.015	0.377	-0.015	-0.173	-0.093	0.189	-0.711	0.168	0.382	-0.089	0.339	0.133	-0.11	-0.438	0.277
HDAC10	-0.024	0.098	0.272	0.134	0.069	0.321	-0.423	-0.161	0.74	0.349	0.069	0.066	-0.056	0.202	0.309	0.298	-0.018	0.527	-0.075	-0.088	0.078	-0.182	0.356	-0.052	0.163	-0.067	0.684	0.185	0.043	0.251	0.003	-0.173	0.012	-0.166	0.094	0.293	-0.1	-0.116	-0.007	-0.066	-0.439	0.064	0.086	-0.055	0.117	0.114	-0.255	-0.293	0.032
HDAC11	0.18	0.274	0.142	0.038	0.282	-0.2	1.38	-0.277	-0.375	-0.358	0.316	0.043	0.032	0.173	0.29	-0.301	0.046	-0.33	0.119	0.489	0.157	0.304	0.367	0.029	0.466	-0.154	-0.235	0.523	0.487	0.342	0.602	0.224	0.15	0.199	0.023	0.033	-0.132	0.022	0.093	0.228	-0.088	0.028	-0.112	-0.008	0.304	0.184	0.089	0.705	0.01
HDAC2	0.141	0.105	-0.127	-0.305	-0.026	-0.239	0.65	0.087	0.256	0.106	0.655	0.024	0.176	0.668	0.525	0.087	0.063	-0.084	0.188	0.683	0.161	0.292	0.055	-0.043	0.384	-0.049	0.354	-0.18	-0.025	0.248	0.678	0.193	-0.029	0.147	-0.201	0.158	0.077	0.097	-0.003	0.31	-1.045	0.351	0.508	0.1	0.241	0.3	-0.189	-0.198	0.256
HDAC3	-0.306	0.111	-0.179	-0.016	0.225	0.042	-0.095	-0.087	0.62	0.143	0.266	-0.24	-0.165	0.257	0.345	-0.011	0.256	0.614	-0.011	0.168	0.182	-0.125	0.568	-0.393	0.491	-0.18	0.567	-0.502	-0.177	0.323	0.393	0.124	0.088	-0.002	0.205	0.502	-0.141	-0.143	-0.406	0.025	-0.609	0.027	0.463	-0.094	0.514	-0.037	-0.063	-0.419	0.012
HDAC4	-0.011	-0.064	0.012	-0.022	-0.033	0.451	-0.462	-0.115	0.106	-0.104	-0.396	-0.022	-0.106	0.016	0.046	0.16	-0.118	0.705	0.02	-0.443	0.142	-0.111	-0.043	0.022	-0.25	-0.434	0.107	-0.157	-0.132	-0.049	0.058	-0.06	-0.047	-0.242	0.093	0.529	-0.131	-0.426	-0.118	-0.026	-0.188	-0.164	-0.07	-0.402	-0.14	0.031	-0.452	0.266	0.044
HDAC5	0.166	-0.103	0.001	-0.093	-0.044	-0.151	0.589	-0.002	-0.792	-0.504	-0.453	0.168	0.075	-0.293	0.106	0.057	-0.027	-0.209	0.078	-0.114	0.125	0.403	-0.682	0.157	-0.253	-0.145	-0.48	0.287	-0.175	-0.242	0.058	0.056	-0.001	0.021	-0.025	0.153	0.027	-0.247	0.167	0.196	0.511	-0.137	-0.11	-0.118	-0.248	0.039	0.136	0.766	0.069
HDAC6	-0.007	0.005	0.243	0.034	0.084	0.114	-0.278	-0.078	0.821	0.196	0.21	0.098	-0.005	0.167	0.233	0.396	0.063	0.469	0.053	0.033	0.098	-0.065	0.663	-0.043	0.314	-0.055	0.75	0.16	0.096	0.388	0.067	-0.043	-0.015	-0.111	0.054	0.303	-0.057	-0.027	-0.017	0.022	-0.471	0.283	0.33	-0.008	0.297	0.109	-0.002	-0.456	0.2
HDAC9	0.217	-0.005	0.021	-0.178	-0.18	-0.336	0.522	0.152	-0.245	-0.12	0.273	0.181	0.316	0.756	0.13	-0.223	-0.305	-0.499	0.197	0.889	-0.156	0.401	0.18	0.06	0.196	0.17	0.039	0.108	0.454	0.043	0.77	0.385	-0.02	0.221	-0.339	0.024	0.172	0.364	0.276	0.446	-0.479	0.133	-0.048	0.197	-0.078	0.146	-0.064	0.19	0.112
HELLS	-0.067	0.09	0.113	-0.022	0.062	0.103	-0.264	-0.029	0.809	0.379	0.436	-0.028	0.008	0.386	0.188	0.151	0.062	0.261	-0.003	0.195	0.05	-0.158	0.56	-0.113	0.365	0.034	0.679	-0.164	0.099	0.322	0.225	0.015	-0.043	-0.119	-0.009	0.162	-0.022	0.108	-0.105	0.027	-0.715	0.223	0.285	0.062	0.288	0.063	-0.171	-0.555	0.103
HEMK1	-0.053	-0.049	0.336	0.05	0.18	0.203	-0.282	-0.144	0.669	-0.004	-0.093	0.117	0.043	0.204	0.16	0.193	0.047	0.454	0.042	0.04	0.128	-0.018	0.753	-0.104	0.381	-0.115	0.782	0.096	0.149	0.477	0.187	0.006	-0.012	-0.177	0.078	0.363	-0.071	-0.093	-0.063	0.034	-0.29	0.21	0.252	-0.147	0.257	0.047	0.068	-0.35	0.143
HES4	-0.007	0.058	0.307	0.126	0.074	0.256	-0.32	-0.155	0.671	0.287	0.127	0.083	0.005	0.275	0.114	0.202	-0.08	0.323	-0.029	0.091	0.002	-0.119	0.707	-0.02	0.286	-0.008	0.604	0.248	0.291	0.302	0.116	-0.125	0.045	-0.069	0.026	0.189	-0.086	0.048	0.042	-0.046	-0.341	0.194	0.116	-0.019	0.153	0.058	-0.097	-0.333	0.037
HES6	-0.045	0.185	-0.004	0.066	-0.138	0.281	-0.548	-0.029	0.758	0.8	0.585	-0.105	-0.085	0.406	0.023	0.17	-0.133	0.287	-0.124	0.082	-0.108	-0.366	0.226	-0.004	0.051	0.078	0.369	-0.076	0.123	-0.03	-0.007	-0.239	0.018	-0.021	-0.051	-0.015	-0.033	0.191	-0.005	-0.167	-0.735	0.142	0.082	0.122	0.03	0.041	-0.476	-0.51	-0.058
HESX1	-0.104	-0.057	0.238	0.014	0.126	0.146	-0.383	-0.015	0.734	0.157	0.119	0.041	0.068	0.422	0.161	-0.01	0.013	0.326	0.056	0.221	-0.038	-0.119	0.77	-0.169	0.354	0.059	0.733	-0.133	0.219	0.457	0.225	0.078	-0.048	-0.179	0.011	0.197	0.021	0.098	-0.103	0.01	-0.395	0.181	0.181	0.015	0.257	0.046	-0.027	-0.498	0.063
HEY1	0.052	0.135	0.183	0.062	0.016	0.075	0.079	0.011	0.938	0.606	0.683	0.09	0.038	0.527	0.331	0.281	0.034	0.219	-0.01	0.301	0.022	-0.117	0.409	-0.023	0.358	0.163	0.765	0.212	0.145	0.147	0.131	-0.206	0.068	-0.03	-0.032	0.319	0.04	0.297	0.089	0.047	-0.638	0.409	0.366	0.21	0.268	0.147	-0.119	-0.331	0.151
HEY2	0.146	-0.571	0.753	-0.297	-0.194	-0.145	-0.406	0.609	0.935	0.213	0.254	0.498	0.478	0.839	0.094	-0.115	-0.245	0.104	0.398	0.34	-0.563	0.084	0.187	0.093	-0.1	0.668	0.83	-0.014	0.529	0.461	0.303	0.18	-0.47	-0.802	-0.288	0.133	0.621	0.681	0.258	0.35	-0.007	0.469	-0.152	0.487	-0.175	0.19	0.019	-0.067	0.324
HEYL	-0.01	0.147	0.346	0.075	0.093	0.257	0.1	-0.157	0.465	0.321	0.157	0.108	0.075	0.647	0.161	0.114	-0.065	-0.067	-0.107	0.366	0.14	0.128	0.686	-0.033	0.557	-0.015	0.611	0.317	0.354	0.077	0.619	-0.194	0.195	0.097	-0.05	0.513	-0.103	0.123	0.13	0.156	-0.315	0.261	0.322	-0.045	0.175	-0.068	-0.043	-0.079	0.01
HHEX	0.003	0.189	0.108	0.175	0.139	0.27	0.076	-0.304	0.376	0.133	0.096	0.038	-0.054	0.4	0.346	0.251	-0.045	0.185	-0.045	0.301	0.18	0.085	0.9	-0.082	0.43	-0.194	0.453	0.406	0.258	0.194	0.37	-0.155	0.27	0.253	0.025	0.444	-0.243	-0.113	0.074	-0.006	-0.422	0.205	0.358	-0.1	0.26	0.036	-0.102	-0.221	-0.007
HIF1A	-0.04	0.015	0.376	0.116	-0.077	0.33	-0.677	-0.066	0.735	0.558	0.144	0.026	-0.031	0.256	0.002	0.322	-0.134	0.457	-0.089	-0.145	-0.139	-0.301	0.423	0.039	0.091	0.079	0.505	0.055	0.241	0.082	-0.037	-0.203	-0.008	-0.157	0.043	0.084	-0.051	0.073	0.002	-0.111	-0.255	0.082	-0.013	0.026	0.018	0.04	-0.246	-0.315	-0.042
HIP1	-0.032	-0.02	0.34	-0.004	0.098	0.34	-0.214	-0.187	0.266	-0.057	-0.297	0.06	0.08	0.553	0.426	0.159	-0.1	0.331	0.028	0.21	0.098	0.128	0.755	-0.094	0.382	-0.201	0.533	-0.006	0.261	0.284	0.609	0.064	0.086	0.007	0.006	0.456	-0.159	-0.256	-0.056	0.136	-0.313	-0.016	0.181	-0.222	0.133	0.117	-0.205	-0.064	-0.022
HIRA	-0.199	-0.27	0.287	-0.194	0.226	0.012	-0.341	0.116	1.049	0.116	0.149	0.085	0.059	0.03	0.443	0.188	0.288	0.779	0.178	-0.05	0.044	-0.066	0.371	-0.234	0.33	0.064	0.95	-0.325	-0.199	0.737	0.026	0.071	-0.26	-0.561	0.141	0.297	0.154	-0.07	-0.294	0.005	-0.313	0.318	0.46	0.047	0.395	0.161	0.155	-0.565	0.269
HIRIP3	-0.034	0.102	0.236	0.192	0.477	0.113	0.042	-0.317	0.457	-0.603	-0.489	0.1	0.006	-0.019	0.24	0.105	0.366	0.259	-0.027	-0.096	0.52	0.098	0.769	-0.269	0.548	-0.299	1.002	0.069	-0.224	0.661	0.102	0.05	0.092	-0.041	0.231	0.413	-0.239	-0.356	-0.179	0.077	-0.341	0.146	0.377	-0.373	0.397	0.005	0.344	-0.515	0.183
HIVEP2	0.249	-0.029	-0.017	-0.12	0.069	-0.333	1.129	0.071	-0.52	-0.466	0.052	0.239	0.141	-0.146	0.208	-0.054	0.087	-0.523	0.163	0.204	0.172	0.471	-0.378	0.178	0.015	-0.005	-0.285	0.526	0.004	-0.061	0.124	0.095	-0.002	0.036	-0.104	0.181	0.12	0.048	0.272	0.283	0.366	0.149	0.051	0.082	0.015	0.104	0.303	0.728	0.23
HLF	0.066	-0.057	-0.116	0.044	0.13	-0.316	0.62	0.078	-0.557	-0.621	-0.347	0.091	0.011	-0.404	-0.019	-0.189	0.195	-0.284	0.055	-0.148	0.134	0.233	-0.471	-0.017	-0.142	0.006	-0.268	0.155	-0.263	-0.115	-0.196	0.11	0.021	0.02	0.095	0.1	0.059	-0.061	0.046	0.141	0.612	-0.122	-0.118	-0.018	-0.025	-0.06	0.414	0.511	0.072
HLX1	0.034	0.178	0.351	0.331	0.22	0.324	-0.023	-0.283	0.31	-0.127	-0.358	0.14	0.018	0.504	0.276	0.061	0.006	0.098	-0.126	0.093	0.227	-0.003	0.672	-0.143	0.359	-0.126	0.743	0.328	0.187	0.124	0.271	-0.073	0.24	0.065	0.105	0.603	-0.202	-0.125	0.086	0.108	-0.134	-0.055	0.021	-0.2	0.15	-0.027	-0.044	0.028	-0.058
HMG20A	-0.048	0.402	0.048	0.137	0.277	0.174	0.238	-0.235	0.665	0.193	0.288	-0.066	-0.117	0.408	0.39	0.112	0.274	0.244	-0.164	0.13	0.46	-0.038	0.318	-0.214	0.563	-0.241	0.835	0.095	-0.188	0.254	0.376	-0.184	0.202	0.143	0.163	0.515	-0.225	-0.147	-0.112	0.085	-0.85	0.134	0.413	-0.175	0.394	0.048	-0.135	-0.336	0.078
HMGA1	0.046	0.063	-0.085	-0.186	0.278	-0.41	0.836	-0.131	-0.28	-0.827	-0.293	0.05	0.069	-0.092	0.432	0.011	0.37	0.283	0.166	0.145	0.534	0.414	-0.388	-0.235	0.343	-0.435	0.376	-0.284	-0.524	0.451	0.468	0.495	-0.065	-0.012	0.153	0.405	-0.067	-0.482	-0.242	0.416	-0.508	-0.089	0.303	-0.348	0.317	0.178	0.245	0.218	0.303
HMGB1	-0.192	0.035	0.041	0.017	0.216	0.044	-0.199	-0.073	0.819	0.164	0.292	-0.071	-0.063	0.23	0.261	0.061	0.185	0.521	0.046	0.189	0.094	-0.125	0.741	-0.279	0.457	-0.047	0.732	-0.197	0.006	0.521	0.201	0.06	0.011	-0.099	0.13	0.286	-0.058	-0.003	-0.239	-0.028	-0.557	0.221	0.4	-0.001	0.452	0.032	0.043	-0.6	0.098
HMGB2	0.009	0.087	0.17	0.026	-0.074	0.298	-0.478	-0.105	0.649	0.463	0.269	-0.014	-0.011	0.374	0.102	0.336	-0.122	0.34	-0.047	0.056	0.003	-0.186	0.533	0.034	0.193	-0.066	0.489	-0.016	0.193	0.109	0.155	-0.115	0.017	-0.014	-0.043	0.145	-0.102	0.008	-0.006	-0.044	-0.624	0.159	0.18	-0.042	0.094	0.089	-0.335	-0.413	0.039
HMGN1	-0.083	0.066	0.231	0.037	0.156	0.135	-0.187	-0.105	0.775	0.228	0.241	0.007	0	0.314	0.242	0.19	0.095	0.354	0	0.166	0.101	-0.088	0.769	-0.13	0.485	-0.03	0.752	-0.008	0.155	0.41	0.249	-0.005	0.028	-0.058	0.067	0.267	-0.084	0.018	-0.108	0.03	-0.495	0.218	0.323	-0.021	0.364	0.072	-0.004	-0.464	0.1
HMX2	0.132	0.06	-0.118	-0.024	-0.175	0.258	-0.363	0.04	0.553	0.516	0.503	0.023	0.04	0.589	0.257	-0.097	-0.272	0.383	0.099	0.222	-0.218	-0.262	-0.185	-0.011	-0.363	0.059	0.226	-0.08	0.049	0.18	-0.036	-0.158	-0.121	-0.21	-0.166	-0.144	0.127	0.151	0.073	-0.179	-0.992	0.189	-0.12	0.146	-0.256	0.279	-0.747	-0.368	-0.006
HNF4A	-0.093	-0.135	0.206	-0.24	0.046	0.174	0.023	-0.129	-0.875	-0.528	-0.874	0	0.068	0.012	-0.217	-0.217	-0.025	-0.046	-0.019	-0.174	0.22	0.358	-0.478	-0.021	-0.009	-0.433	-0.408	-0.268	-0.118	-0.034	0.606	0.116	-0.026	-0.065	0.016	0.151	-0.072	-0.522	-0.117	0.141	0.388	-0.299	-0.058	-0.511	-0.252	-0.185	0.007	0.497	-0.112
HNRPD	0.051	0.55	0.097	-0.038	0.48	-0.362	0.913	-0.106	0.258	-0.449	0.212	0.018	-0.131	-0.286	0.213	-0.087	0.657	-0.407	-0.148	-0.117	0.801	0.339	-0.376	-0.11	0.627	-0.254	0.607	0.429	-0.484	0.529	0.424	-0.034	0.001	0.098	0.239	0.13	-0.176	-0.252	-0.051	0.366	-0.651	0.045	0.246	-0.154	0.46	-0.004	0.325	-0.176	0.306
HOMER2	0.007	-0.199	-0.066	-0.102	0.073	-0.271	0.534	0.058	-0.734	-0.611	-0.471	0.083	0.12	-0.222	0.005	-0.215	0.087	-0.264	0.106	0.067	0.057	0.333	-0.361	-0.042	-0.048	-0.031	-0.345	-0.086	-0.156	-0.075	0.072	0.246	-0.013	0.005	0	0.077	0.092	-0.113	-0.011	0.167	0.629	-0.124	-0.019	-0.083	-0.059	-0.056	0.393	0.504	0.025
HOXA1	-0.077	-0.018	0.031	-0.041	-0.042	0.126	-0.486	-0.011	0.718	0.396	0.325	-0.051	0.041	0.365	0.166	0.142	-0.066	0.472	0.034	0.2	-0.078	-0.242	0.442	-0.118	0.194	0.028	0.595	-0.372	0.072	0.261	0.098	0.116	-0.098	-0.161	-0.037	0.094	0.022	0.084	-0.15	-0.025	-0.706	0.125	0.175	0.03	0.17	0.122	-0.267	-0.526	0.066
HOXA2	-0.023	0.06	0.049	-0.023	0.076	0.087	-0.149	-0.086	0.713	0.236	0.333	-0.001	0.06	0.387	0.376	0.127	0.013	0.379	0.05	0.295	0.06	-0.112	0.519	-0.142	0.333	-0.016	0.718	-0.218	0.051	0.392	0.229	0.135	-0.067	-0.144	-0.02	0.206	-0.024	0.029	-0.125	0.065	-0.82	0.167	0.243	0.016	0.257	0.183	-0.231	-0.456	0.122
HOXA3	-0.081	0.214	0.285	0.154	0.038	0.556	-0.687	-0.193	0.332	0.378	-0.158	-0.125	-0.121	0.339	-0.188	0.021	-0.028	0.23	-0.242	-0.293	0.113	-0.354	0.185	-0.012	0.092	-0.224	0.304	-0.045	0.085	-0.005	0.014	-0.313	0.118	0.064	0.092	-0.028	-0.188	-0.192	-0.072	-0.246	-0.238	-0.149	-0.102	-0.297	-0.03	-0.055	-0.344	-0.311	-0.205
HOXA4	-0.169	-0.129	0.225	0.039	0.233	0.105	-0.25	-0.062	0.71	-0.067	-0.101	0.056	0.014	0.031	0.092	0.075	0.122	0.578	0.052	0.006	0.105	-0.071	0.784	-0.185	0.443	-0.075	0.809	-0.091	0.081	0.445	0.102	0.111	-0.036	-0.24	0.154	0.506	-0.023	-0.026	-0.183	0.061	-0.053	0.155	0.265	-0.141	0.379	-0.02	0.253	-0.242	0.167
HOXB1	-0.139	-0.417	0.296	-0.266	0.165	0.224	-0.282	-0.195	0.478	-0.114	-0.262	0.108	0.059	-0.326	0.56	0.568	0.096	0.916	0.242	-0.168	0.086	0.137	0.598	-0.062	0.237	-0.26	0.43	-0.211	-0.083	0.672	0.078	0.138	-0.233	-0.54	0.093	0.323	-0.043	-0.504	-0.285	-0.07	-0.038	0.252	0.541	-0.197	0.273	0.21	0.047	-0.229	0.228
HOXB13	0.087	-0.29	0.067	0	-0.282	0.401	-0.972	-0.125	-0.488	-0.224	-0.79	-0.038	0.054	-0.186	-0.181	0.028	-0.476	0.49	0.07	-0.517	-0.365	-0.261	-0.282	0.127	-0.794	-0.129	-0.517	-0.564	0.046	-0.096	-0.265	0.184	-0.263	-0.398	-0.055	-0.416	-0.059	-0.358	-0.136	-0.179	0.03	-0.466	-0.708	-0.257	-0.691	0.122	-0.67	0.183	-0.238
HOXB2	-0.02	-0.251	0.414	-0.029	0.062	0.112	-0.489	0.17	0.952	0.212	0.189	0.201	0.168	0.424	0.291	0.034	-0.055	0.325	0.185	0.186	-0.263	-0.117	0.756	-0.073	0.156	0.32	0.797	0.032	0.337	0.56	0.033	0.036	-0.194	-0.424	-0.059	0.089	0.2	0.271	0.023	0.003	-0.194	0.308	0.067	0.25	0.148	0.168	-0.018	-0.482	0.137
HOXB3	-0.089	0.072	0.08	-0.055	0.065	0.153	-0.321	0.003	0.827	0.414	0.407	-0.037	0	0.407	0.384	0.068	0.045	0.38	0.011	0.194	0.009	-0.157	0.364	-0.152	0.26	0.053	0.667	-0.192	0.01	0.381	0.224	-0.026	-0.085	-0.193	0.003	0.136	0.012	0.046	-0.13	-0.011	-0.77	0.157	0.221	0.089	0.211	0.149	-0.305	-0.539	0.061
HOXB4	0.037	-0.374	0.5	-0.172	-0.006	0.132	-0.568	0.029	0.479	-0.128	-0.272	0.273	0.241	0.239	0.262	0.189	-0.181	0.404	0.258	0.116	-0.193	0.111	0.603	0.01	0.046	0.069	0.549	-0.016	0.31	0.644	0.222	0.228	-0.293	-0.484	-0.115	0.018	0.138	-0.078	0.023	0.084	-0.173	0.183	0.014	0.014	-0.035	0.195	-0.077	-0.331	0.167
HOXB5	-0.115	0.117	-0.073	0.118	0.096	0.084	-0.387	0.081	1.091	0.491	0.566	-0.038	-0.084	0.335	0.342	0.036	0.134	0.402	-0.02	0.127	-0.021	-0.33	0.406	-0.228	0.167	0.19	0.826	-0.099	-0.091	0.297	-0.143	-0.106	-0.029	-0.187	0.067	0.237	0.055	0.219	-0.099	-0.095	-0.7	0.205	0.213	0.236	0.299	0.078	-0.204	-0.677	0.081
HOXB6	-0.046	-0.224	0.252	-0.042	-0.087	-0.015	-0.666	0.239	0.848	0.294	0.294	0.133	0.151	0.455	0.195	-0.124	-0.204	0.352	0.192	0.271	-0.438	-0.227	0.514	-0.11	-0.043	0.404	0.609	-0.202	0.374	0.453	0.076	0.273	-0.298	-0.501	-0.106	-0.027	0.262	0.366	-0.002	0.071	-0.385	0.073	-0.247	0.357	0.029	0.137	-0.252	-0.406	0.064
HOXB7	-0.166	0.035	-0.332	0.058	0.301	0.146	-0.008	-0.192	-0.249	-0.546	-0.594	-0.078	-0.143	-0.4	0.109	-0.147	0.315	0.252	-0.069	-0.25	0.483	0.02	-0.156	-0.235	0.043	-0.493	0.162	-0.116	-0.572	0.129	-0.298	0.067	0.076	0.036	0.192	0.382	-0.131	-0.553	-0.201	-0.15	0.188	-0.227	0.201	-0.453	0.215	-0.094	0.202	-0.054	0.047
HOXC10	0.061	-0.087	-0.033	-0.205	0.057	-0.452	0.627	0.228	-0.471	-0.532	-0.169	0.104	0.17	0.056	0.389	-0.299	0.162	-0.35	0.153	0.231	0.05	0.346	-0.651	-0.095	-0.027	0.128	-0.076	-0.195	-0.234	0.086	0.297	0.428	-0.17	-0.136	-0.042	0.035	0.2	-0.042	-0.011	0.382	0.125	-0.242	-0.158	0.124	-0.003	0.123	0.145	0.44	0.094
HOXC13	0.44	-0.377	-0.075	-0.547	-0.411	-0.724	-0.141	0.592	0.19	-0.391	0.534	0.315	0.273	-0.289	-0.135	0.127	-0.261	0.022	0.626	0.1	-0.409	0.274	-0.498	0.383	-0.723	0.26	-0.253	0.098	0.105	0.617	-0.135	0.499	-0.702	-0.416	-0.371	-0.854	0.475	0.303	0.265	0.299	-0.771	0.378	-0.341	0.442	-0.348	0.469	-0.157	-0.347	0.601
HOXC4	0.034	0.045	0.221	-0.255	-0.002	0.09	-0.199	-0.091	0.487	0.169	0.128	0.081	0.106	0.329	0.347	0.368	0.047	0.327	0.047	0.166	0.258	0.157	0.019	-0.018	0.305	-0.227	0.632	-0.133	-0.147	0.428	0.479	0.056	-0.146	-0.135	-0.076	0.126	-0.03	-0.264	-0.062	0.157	-0.946	0.203	0.403	-0.161	0.11	0.197	-0.254	-0.489	0.222
HOXC6	0.017	0.129	-0.117	-0.312	0.158	-0.15	0.651	-0.057	0.125	-0.127	0.353	-0.058	0.112	0.476	0.581	-0.057	0.179	0.052	0.143	0.555	0.311	0.33	0.078	-0.166	0.503	-0.23	0.353	-0.31	-0.152	0.451	0.791	0.236	-0.033	0.081	-0.07	0.187	-0.033	-0.171	-0.183	0.274	-0.978	0.196	0.502	-0.102	0.307	0.257	-0.148	-0.188	0.186
HOXC8	0.05	0.168	-0.312	-0.222	0.105	-0.246	0.982	-0.201	-0.78	-0.535	-0.097	-0.096	0.057	0.14	0.158	-0.118	0.096	-0.241	0.06	0.459	0.419	0.514	-0.168	-0.084	0.379	-0.456	-0.295	-0.183	-0.177	0.004	0.787	0.298	0.154	0.416	-0.051	0.243	-0.169	-0.317	-0.104	0.325	-0.422	-0.021	0.37	-0.337	0.142	0.026	0.084	0.356	0.085
HOXC9	-0.089	0.036	0.053	-0.213	0.152	0.021	0.087	-0.058	0.539	0.056	0.28	-0.059	0.007	0.321	0.408	0.138	0.182	0.481	0.116	0.224	0.226	0.077	0.35	-0.173	0.445	-0.237	0.563	-0.289	-0.095	0.498	0.499	0.137	-0.059	-0.085	0.049	0.294	-0.051	-0.197	-0.241	0.118	-0.771	0.196	0.475	-0.133	0.38	0.173	-0.115	-0.354	0.186
HOXD10	-0.101	0.125	-0.153	-0.082	0.009	0.029	-0.327	0.061	0.762	0.437	0.541	-0.155	-0.046	0.292	0.226	0.083	0.14	0.342	-0.02	0.109	0.062	-0.272	0.105	-0.169	0.186	0.025	0.567	-0.487	-0.213	0.221	0.046	0.04	-0.102	-0.119	0.011	0.026	0.017	0.065	-0.229	-0.033	-0.912	0.117	0.268	0.075	0.244	0.113	-0.299	-0.653	0.089
HOXD11	0.16	-0.354	0.166	-0.38	-0.287	0.002	-0.391	0.429	0.057	-0.025	-0.255	0.26	0.33	0.379	0.328	-0.037	-0.178	0.125	0.184	-0.02	-0.149	0.134	-1.038	0.114	-0.487	0.169	0.295	-0.405	-0.302	-0.044	0.088	0.176	-0.436	-0.556	-0.243	0.093	0.408	-0.013	0.1	0.281	-0.232	-0.101	-0.232	0.054	-0.479	0.281	-0.395	0.205	0.204
HOXD13	-0.048	-0.18	0.12	-0.051	0.09	-0.079	-0.585	0.192	1.027	0.112	0.276	0.083	0.08	0.035	0.199	0.055	0.165	0.492	0.168	-0.062	-0.111	-0.313	0.284	-0.16	0.008	0.235	0.863	-0.352	-0.139	0.629	-0.385	0.184	-0.334	-0.523	0.033	-0.118	0.213	0.155	-0.173	-0.065	-0.518	0.21	0.065	0.193	0.224	0.193	-0.01	-0.778	0.242
HOXD3	0.198	-0.155	0.068	-0.109	0.2	-0.418	1.036	0.04	-0.228	-0.716	-0.059	0.165	0.214	0.047	0.27	-0.072	0.16	0.028	0.316	0.341	0.12	0.393	0.185	-0.026	0.28	-0.059	0.155	0.071	0.026	0.383	0.223	0.297	0.015	0.118	0.021	0.126	0.077	0.03	-0.021	0.287	0.06	0.274	0.241	-0.059	0.232	0.29	0.507	0.351	0.284
HOXD4	-0.056	0.067	0.073	0.055	0.134	0.068	-0.267	-0.133	0.728	0.151	0.282	0.007	-0.02	0.134	0.253	0.207	0.063	0.306	0.042	0.196	0.072	-0.125	0.841	-0.12	0.37	-0.032	0.649	0.031	0.148	0.484	0.051	0.118	-0.029	-0.067	0.023	0.104	-0.084	-0.005	-0.08	-0.033	-0.575	0.18	0.248	0.037	0.372	0.099	-0.043	-0.61	0.123
HOXD9	0.039	0.007	-0.258	0.04	0.112	-0.196	0.532	0.011	-0.671	-0.617	-0.41	-0.015	-0.079	-0.413	0.037	-0.24	0.151	-0.062	0.037	-0.233	0.16	0.184	-0.644	-0.053	-0.277	-0.16	-0.435	0.049	-0.372	-0.145	-0.157	0.062	0.05	0.071	0.141	0.097	-0.022	-0.238	-0.038	0.063	0.429	-0.247	-0.181	-0.137	-0.11	-0.017	0.18	0.555	-0.009
HSBP1	0.276	-0.306	0.006	-0.404	-0.265	-0.21	0.127	0.275	0.167	-0.205	0.312	0.244	0.35	0.727	0.274	0.04	-0.36	0.149	0.482	0.668	-0.231	0.343	0.336	0.121	-0.078	0.015	0.2	-0.143	0.376	0.347	0.646	0.462	-0.27	-0.156	-0.381	0.155	0.268	0.205	0.165	0.395	-0.817	0.362	0.116	0.125	-0.097	0.357	-0.313	0.002	0.369
HSF4	-0.145	-0.047	-0.006	0.025	0.258	0.156	0.277	-0.145	-0.425	-0.636	-0.664	-0.01	-0.028	0.179	-0.078	-0.41	0.034	0.139	0.023	0.06	0.24	0.309	0.313	-0.223	0.22	-0.373	-0.002	-0.016	0.021	0.094	0.602	0.046	0.196	0.093	0.136	0.65	-0.139	-0.28	-0.118	0.151	0.308	-0.094	0.101	-0.42	0.045	-0.226	0.187	0.426	-0.062
HTATIP	-0.021	-0.015	0.367	0.024	0.085	0.197	-0.375	-0.093	0.755	0.22	0.106	0.087	0.02	0.19	0.184	0.317	0.023	0.427	0.023	-0.022	0.046	-0.11	0.635	-0.02	0.305	-0.033	0.695	0.093	0.178	0.4	0.098	-0.035	-0.054	-0.183	0.051	0.185	-0.054	-0.042	-0.04	0	-0.362	0.187	0.189	-0.037	0.229	0.108	-0.056	-0.392	0.124
HTATIP2	0.079	-0.025	-0.203	-0.282	0	-0.414	0.772	0.113	-0.713	-0.568	-0.072	-0.003	0.147	0.13	0.051	-0.228	0.088	-0.449	0.158	0.367	0.17	0.436	-0.315	-0.02	0.143	-0.139	-0.331	-0.258	-0.091	-0.045	0.558	0.437	-0.036	0.179	-0.122	0.075	0.066	-0.071	-0.026	0.386	-0.057	-0.084	0.102	-0.083	0.065	0.017	0.172	0.409	0.131
HTATSF1	0.115	-0.126	0.058	-0.322	-0.086	-0.051	0.302	0.003	0.029	-0.045	0.215	0.071	0.283	0.744	0.344	-0.052	-0.223	0.123	0.261	0.685	-0.067	0.296	0.293	-0.035	0.251	-0.08	0.204	-0.354	0.256	0.337	0.832	0.32	-0.107	-0.042	-0.248	0.103	0.085	0.045	-0.041	0.284	-0.827	0.255	0.26	-0.04	-0.01	0.268	-0.293	-0.038	0.135
HTLF	0.203	-0.481	0.35	-0.289	-0.18	-0.28	-0.274	0.136	0.049	-0.483	-0.349	0.32	0.353	0.102	0.281	0.359	-0.244	0.515	0.444	0.277	-0.234	0.278	0.258	0.1	-0.087	-0.006	0.344	-0.128	0.204	0.571	0.141	0.599	-0.344	-0.239	-0.172	-0.136	0.214	-0.129	0.055	0.273	-0.207	0.094	-0.034	-0.015	-0.061	0.424	0.11	-0.104	0.331
ID1	0.724	-0.211	0.31	-0.656	-0.654	-0.291	0.684	0.357	0.157	0.476	1.006	0.525	0.669	1.198	0.643	0.595	-0.635	-0.449	0.502	1.137	-0.302	0.623	-0.27	0.621	-0.063	0.264	0.148	0.378	0.613	0.048	0.866	0.264	-0.347	-0.023	-0.807	-0.184	0.441	0.488	0.665	0.605	-1.325	0.721	0.255	0.441	-0.377	0.761	-0.633	0.209	0.545
ID2	0.105	-0.128	0.178	-0.375	-0.299	-0.045	-0.383	0.185	0.275	0.261	0.326	0.049	0.235	0.656	0.296	0.173	-0.283	0.124	0.216	0.437	-0.234	0.068	0.141	0.096	0.038	0.067	0.209	-0.416	0.302	0.235	0.608	0.41	-0.295	-0.169	-0.294	-0.165	0.152	0.056	0.007	0.27	-0.857	0.002	-0.034	0.128	-0.062	0.3	-0.525	-0.245	0.125
ID3	0.268	0.062	0.183	-0.157	-0.246	0.068	0.172	0.021	0.515	0.581	0.697	0.173	0.242	0.859	0.465	0.386	-0.302	-0.037	0.124	0.669	-0.111	0.135	0.353	0.188	0.233	0.126	0.43	0.208	0.398	0.064	0.516	-0.029	-0.008	0.098	-0.33	0.093	0.077	0.277	0.268	0.2	-0.967	0.423	0.297	0.221	-0.008	0.354	-0.442	-0.187	0.171
ID4	-0.083	0.105	-0.104	-0.047	-0.171	0.151	-0.324	0.087	0.663	0.82	0.753	-0.2	-0.047	0.572	0.172	0.048	-0.135	0.311	-0.031	0.253	-0.261	-0.316	0.184	-0.076	0.061	0.201	0.184	-0.405	0.132	-0.054	0.214	-0.157	0.009	-0.008	-0.067	-0.068	0.024	0.299	-0.136	-0.104	-0.789	0.17	0.15	0.243	0.033	0.109	-0.516	-0.413	-0.11
IFRD1	0.156	-0.364	0.349	-0.386	-0.456	-0.028	-0.469	0.209	-0.478	0.147	-0.227	0.108	0.161	-0.437	-0.381	0.399	-0.306	0.049	0.108	-0.458	-0.316	0.028	-0.864	0.481	-0.539	0.039	-0.689	-0.171	0.097	-0.281	-0.197	0.122	-0.396	-0.329	-0.187	-0.588	0.2	-0.11	0.104	0.038	0.473	-0.179	-0.399	-0.018	-0.505	0.133	-0.166	0.441	0.065
IKBKAP	-0.006	-0.406	0.245	-0.097	0.047	-0.473	0.153	0.31	0.141	-0.546	-0.41	0.246	0.12	-0.336	0.403	0.202	0.241	0.664	0.27	-0.27	-0.048	0.115	-0.558	-0.125	-0.151	0.139	0.469	-0.235	-0.394	0.188	-0.261	0.471	-0.276	-0.497	0.213	0.477	0.279	-0.124	-0.132	0.355	0.536	-0.2	-0.106	0.078	0.149	0.194	0.442	0.528	0.305
ILF2	-0.099	-0.143	0.357	-0.171	0.225	0.002	-0.136	0.009	0.878	-0.021	0.138	0.096	0.013	0.017	0.396	0.341	0.271	0.658	0.178	-0.072	0.161	0.063	0.544	-0.128	0.413	-0.096	0.806	-0.053	-0.061	0.72	0.222	0.06	-0.166	-0.356	0.144	0.312	0.013	-0.18	-0.207	0.087	-0.385	0.321	0.47	-0.04	0.432	0.163	0.148	-0.443	0.298
ING3	0.253	-0.462	0.438	-0.423	-0.142	-0.104	0.323	0.166	-0.354	-0.483	-0.534	0.439	0.313	-0.238	0.154	0.458	-0.1	0.122	0.28	-0.157	0.125	0.618	-0.56	0.359	-0.142	-0.17	0	0.334	-0.081	0.051	0.233	0.093	-0.272	-0.336	-0.154	0.353	0.215	-0.274	0.246	0.381	0.474	0.214	0.175	-0.195	-0.263	0.203	0.257	0.697	0.426
INHBA	-0.086	0.109	0.064	-0.038	0.093	0.092	-0.223	-0.024	0.802	0.35	0.429	-0.057	-0.001	0.395	0.297	0.094	0.102	0.308	-0.002	0.216	0.08	-0.156	0.471	-0.159	0.372	0.013	0.706	-0.226	0.016	0.365	0.239	0.037	-0.05	-0.115	0.014	0.163	-0.021	0.059	-0.151	0.027	-0.779	0.173	0.286	0.049	0.309	0.11	-0.2	-0.559	0.094
INSM1	0.029	-0.068	0.119	-0.147	-0.041	0.101	-0.385	0	0.685	0.196	0.231	0.063	0.116	0.357	0.189	0.225	-0.048	0.439	0.114	0.141	0.033	-0.092	0.308	-0.048	0.147	-0.06	0.669	-0.321	0.003	0.377	0.199	0.153	-0.197	-0.289	-0.088	0.147	0.052	-0.01	-0.099	0.088	-0.849	0.22	0.224	-0.046	0.102	0.172	-0.289	-0.486	0.213
INSM2	0.233	-0.284	0.426	-0.494	0.153	-0.363	0.498	0.141	0.272	-0.644	-0.241	0.499	0.463	0.133	0.799	0.324	0.284	-0.021	0.33	0.31	0.456	0.598	-0.384	0.024	0.363	-0.109	1.047	-0.041	-0.374	0.751	0.409	0.603	-0.486	-0.602	-0.186	0.402	0.304	-0.321	0.081	0.607	-0.515	0.198	0.387	-0.097	0.235	0.406	0.229	-0.012	0.65
IPF1	0.116	0.057	0.259	-0.154	-0.019	-0.341	-0.166	0.167	0.815	0.149	0.445	0.34	0.103	-0.152	0.123	0.312	0.068	-0.065	0.089	0.184	0.137	0.197	-0.016	0.121	0.194	0.16	0.775	0.638	0.021	0.542	0.034	0.138	-0.319	-0.286	-0.122	-0.005	0.205	0.162	0.309	0.276	-0.585	0.285	0.081	0.276	0.187	0.098	0.145	-0.524	0.455
IRF2	-0.058	0.019	0.238	0.084	0.289	0.271	0.138	-0.21	0.443	-0.19	-0.194	0.028	0.006	0.425	0.317	0.026	0.115	0.525	0.044	0.078	0.237	0.066	0.697	-0.215	0.441	-0.256	0.688	-0.045	0.05	0.389	0.45	-0.071	0.155	-0.038	0.165	0.622	-0.167	-0.194	-0.178	0.08	-0.328	0.189	0.354	-0.29	0.267	0.067	0.012	-0.054	0.062
IRF3	-0.046	0.106	0.216	0.131	0.149	0.313	-0.254	-0.257	0.597	0.155	0.002	0.054	-0.071	0.186	0.274	0.275	0.001	0.454	-0.043	0.017	0.17	-0.058	0.688	-0.083	0.312	-0.199	0.61	0.254	0.133	0.325	0.172	-0.108	0.088	-0.057	0.092	0.405	-0.181	-0.189	-0.017	-0.04	-0.403	0.119	0.22	-0.144	0.23	0.044	-0.147	-0.278	0.05
IRF4	0.316	-0.917	0.373	-0.494	-0.277	-0.381	0.356	0.49	-0.104	-0.414	0.035	0.54	0.462	0.038	0.272	0.371	-0.278	0.106	0.743	0.311	-0.573	0.543	0.283	0.356	-0.399	0.349	-0.313	0.323	0.49	0.346	-0.051	0.283	-0.373	-0.464	-0.365	-0.048	0.541	0.288	0.337	0.184	0.766	0.684	0.244	0.417	-0.157	0.374	0.408	0.425	0.466
IRF5	-0.215	-0.25	0.397	-0.192	0.129	0.238	-0.375	-0.085	0.231	-0.184	-0.415	0.028	0.091	0.312	0.025	0.025	-0.028	0.416	0.095	0.056	0.049	0.155	0.777	-0.151	0.429	-0.211	0.416	-0.364	0.264	0.386	0.732	0.234	-0.085	-0.302	0.04	0.503	-0.059	-0.231	-0.231	0.188	0.009	0.023	0.244	-0.286	0.188	-0.13	0.029	-0.035	0.039
IRF6	-0.026	-0.032	0.245	-0.137	-0.011	0.072	-0.491	-0.028	0.663	0.213	0.106	0.072	0.127	0.239	0.055	0.292	0.022	0.286	0.008	0.107	0.126	-0.073	0.332	-0.029	0.335	-0.061	0.785	-0.264	-0.004	0.354	0.184	0.175	-0.183	-0.217	-0.067	0.098	0.026	-0.039	-0.083	0.117	-0.664	0.149	0.251	-0.102	0.183	0.081	-0.08	-0.574	0.21
IRS4	0.065	0.058	-0.183	-0.137	-0.06	-0.06	-0.189	0.098	0.656	0.266	0.527	-0.056	0.09	0.33	0.235	0.182	0.12	0.189	0.068	0.169	0.107	-0.241	0.016	-0.068	0.111	0.013	0.627	-0.556	-0.252	0.186	-0.1	0.209	-0.185	-0.149	-0.111	-0.021	0.09	0.09	-0.151	0.049	-1.01	0.171	0.271	0.052	0.21	0.23	-0.287	-0.612	0.236
IRX3	-0.02	-0.057	-0.058	-0.083	-0.234	0.218	-0.878	0.082	0.589	0.47	0.134	-0.046	0.032	0.186	-0.038	0.293	-0.121	0.494	-0.047	-0.159	-0.048	-0.351	-0.186	0.013	-0.182	-0.024	0.479	-0.527	-0.228	-0.079	-0.228	0.021	-0.195	-0.246	-0.079	0.038	0.068	-0.015	-0.111	-0.068	-0.677	-0.006	0.045	-0.069	-0.117	0.091	-0.436	-0.495	0.093
IRX4	0.259	0.178	-0.321	-0.229	-0.266	-0.61	0.433	0.301	0.152	0.035	0.661	0.131	0.119	0.07	0.21	0.253	-0.011	-0.389	0.1	0.374	0.122	0.291	-0.584	0.148	-0.033	0.172	0.2	0.082	-0.23	-0.152	0.267	0.324	-0.204	0.068	-0.236	0.085	0.165	0.267	0.237	0.539	-0.927	0.106	0.071	0.327	-0.005	0.156	-0.143	-0.038	0.402
IRX5	-0.079	0.048	-0.138	0.006	-0.101	-0.006	-0.633	0.1	0.839	0.446	0.39	-0.053	-0.003	0.226	0.125	0.235	0.05	0.39	-0.045	0.049	0.008	-0.345	0.079	-0.144	0.063	0.108	0.751	-0.474	-0.242	0.062	-0.184	0.141	-0.147	-0.203	-0.021	0.167	0.071	0.128	-0.137	0.024	-0.804	0.044	0.163	0.107	0.171	0.05	-0.255	-0.66	0.142
IRX6	-0.006	0.039	0.032	-0.12	0.009	0.008	-0.352	0.082	0.844	0.294	0.406	0.002	0.044	0.254	0.274	0.235	0.143	0.346	0.045	0.053	0.113	-0.179	0.115	-0.088	0.18	0.019	0.771	-0.332	-0.204	0.344	0.005	0.086	-0.189	-0.241	-0.024	0.077	0.066	0.02	-0.136	0.053	-0.876	0.187	0.275	0.05	0.225	0.181	-0.219	-0.644	0.229
ISGF3G	0.334	-0.094	0.447	-0.134	-0.027	-0.386	0.915	0.255	0.061	-0.232	0.36	0.371	0.318	0.649	0.382	0.106	-0.054	-0.574	0.302	0.64	-0.104	0.502	0.499	0.204	0.347	0.302	0.244	0.65	0.595	0.176	0.594	0.19	0.024	0.149	-0.234	0.197	0.202	0.406	0.411	0.489	0.082	0.377	0.126	0.354	0.185	0.255	0.305	0.41	0.283
ISL2	-0.041	0.209	-0.183	-0.066	-0.121	0.035	-0.513	0.136	0.536	0.388	0.392	-0.167	-0.033	0.413	0.151	-0.034	0.019	0.141	-0.086	0.07	0.028	-0.299	-0.197	-0.114	-0.001	0.04	0.451	-0.54	-0.208	-0.003	0.117	0.139	-0.138	-0.07	-0.05	-0.029	0.023	0.057	-0.149	0.082	-0.972	-0.177	-0.075	0.061	0.044	0.1	-0.522	-0.494	0.017
JARID1A	0.021	-0.042	0.071	-0.109	0.181	0.047	0.279	-0.185	0.164	-0.431	-0.182	0.012	0.025	0.288	0.442	0.229	0.109	0.649	0.206	0.138	0.282	0.228	0.508	-0.165	0.34	-0.434	0.446	-0.196	-0.077	0.45	0.542	0.206	0.061	0.042	0.11	0.527	-0.17	-0.402	-0.222	0.192	-0.575	0.142	0.437	-0.341	0.29	0.216	-0.039	-0.014	0.196
JARID1B	-0.033	0.074	0.209	0.062	-0.01	0.275	-0.405	-0.075	0.788	0.526	0.347	-0.003	-0.05	0.321	0.185	0.26	-0.067	0.463	-0.034	0.017	-0.055	-0.215	0.452	-0.023	0.165	0.025	0.522	0.065	0.163	0.202	0.085	-0.213	0.015	-0.107	0.032	0.146	-0.059	0.062	-0.029	-0.097	-0.532	0.204	0.162	0.051	0.112	0.103	-0.288	-0.387	0.015
JARID2	0.131	-0.058	0.412	0.048	0.021	0.058	-0.374	0.01	0.77	0.069	0.079	0.235	0.038	-0.011	0.177	0.476	0.03	0.379	0.102	-0.184	0.03	-0.064	0.413	0.105	0.058	0.034	0.69	0.39	0.109	0.409	-0.196	-0.05	-0.132	-0.232	0.031	0.094	0.022	-0.024	0.126	0.032	-0.273	0.235	0.072	0.061	0.135	0.187	0.019	-0.366	0.262
JMJD1A	-0.197	0.141	-0.166	0.081	-0.126	0.558	-0.994	-0.142	0.34	0.59	-0.067	-0.301	-0.171	0.274	-0.245	-0.124	-0.176	0.625	-0.255	-0.354	-0.061	-0.488	-0.364	-0.172	-0.297	-0.156	0.101	-0.725	-0.295	-0.188	0.012	-0.345	0.001	-0.172	0.091	-0.036	-0.144	-0.142	-0.313	-0.301	-0.75	-0.164	-0.117	-0.259	-0.375	-0.124	-0.751	-0.448	-0.298
JMJD1B	0.212	-0.195	0.002	-0.079	-0.032	-0.116	0.24	0.008	0.488	-0.054	0.349	0.258	0.179	0.356	0.624	0.212	-0.145	0.603	0.392	0.487	-0.131	0.074	0.323	-0.029	-0.062	-0.019	0.476	0.185	0.142	0.53	-0.042	0.272	-0.136	-0.207	-0.131	0.208	0.182	0.04	0.115	0.05	-0.622	0.346	0.175	0.152	0.148	0.462	-0.167	-0.094	0.303
JMJD1C	0.007	0.092	0.063	0.079	0.016	0.095	-0.149	-0.044	0.753	0.335	0.465	0.041	-0.017	0.423	0.243	0.195	-0.056	0.264	0.048	0.264	-0.03	-0.105	0.719	-0.072	0.248	0.058	0.564	0.132	0.246	0.23	0.205	-0.021	0.042	-0.039	-0.03	0.308	-0.039	0.171	0.037	0.042	-0.629	0.262	0.221	0.144	0.241	0.068	-0.206	-0.369	0.101
JMJD2B	0.547	-0.361	0.376	-0.341	-0.024	-0.405	1.146	0.168	-0.398	-0.912	-0.246	0.579	0.446	0.193	0.665	0.281	-0.095	-0.088	0.551	0.385	0.09	0.82	-0.225	0.307	-0.086	-0.076	0.116	0.656	0.135	0.432	0.4	0.316	-0.197	-0.122	-0.238	0.251	0.252	-0.118	0.401	0.54	0.019	0.39	0.127	0.017	-0.127	0.57	0.25	0.754	0.541
JMJD2C	0.543	-0.248	0.017	-0.151	-0.349	0.006	0.272	0.028	0.31	0.162	0.585	0.433	0.294	0.352	0.209	0.586	-0.483	0.136	0.436	0.468	-0.227	0.227	0.373	0.439	-0.357	0.012	0.039	0.701	0.443	0.173	-0.16	-0.082	-0.115	-0.043	-0.446	-0.041	0.198	0.275	0.527	-0.002	-0.671	0.811	0.278	0.217	-0.245	0.46	-0.294	-0.075	0.442
JMJD2D	0.119	-0.262	0.385	-0.126	-0.092	0.118	-0.691	0.075	0.621	0.005	-0.128	0.27	0.136	-0.044	0.136	0.422	-0.12	0.485	0.191	-0.183	-0.081	-0.024	0.235	0.142	-0.15	-0.002	0.561	0.16	0.084	0.467	-0.188	0.077	-0.309	-0.425	-0.079	-0.026	0.126	-0.113	0.102	0.012	-0.269	0.183	-0.014	-0.001	-0.064	0.227	-0.116	-0.391	0.279
JUB	0.346	-0.171	0.314	-0.178	-0.056	-0.224	0.642	0.115	-0.496	-0.681	-0.501	0.5	0.292	0.143	0.427	0.211	-0.084	-0.38	0.22	0.199	0.208	0.717	-0.424	0.223	-0.094	-0.077	0.112	0.703	0	0.016	0.406	0.181	-0.088	-0.07	-0.192	0.479	0.155	-0.189	0.455	0.517	0.257	0.049	-0.013	-0.034	-0.21	0.172	0.171	0.704	0.328
JUN	0.135	-0.301	0.316	-0.427	-0.014	-0.279	0.83	0.054	-0.561	-0.434	-0.332	0.279	0.226	-0.343	0.217	0.392	0.101	-0.036	0.191	-0.018	0.249	0.682	-0.636	0.238	0.161	-0.195	-0.192	0.217	-0.18	0.014	0.416	0.119	-0.14	-0.144	-0.056	0.305	0.118	-0.3	0.098	0.392	0.505	0.18	0.373	-0.175	-0.034	0.122	0.437	0.767	0.33
JUNB	0.306	-0.265	0.217	-0.296	-0.381	-0.07	0.333	0.073	-1.063	-0.327	-0.446	0.246	0.185	-0.125	-0.076	0.313	-0.405	-0.257	0.192	-0.043	-0.145	0.528	-0.63	0.469	-0.448	-0.163	-0.933	0.425	0.257	-0.416	0.314	0.091	-0.079	0.093	-0.249	-0.075	0.075	-0.224	0.366	0.252	0.59	-0.113	-0.251	-0.098	-0.522	0.124	-0.092	0.984	0.064
JUND	0.086	0.114	0.288	-0.02	0.065	0.016	0.306	-0.079	0.604	0.281	0.484	0.133	-0.065	-0.021	0.169	0.443	0.077	0.235	0.043	-0.028	0.152	0.088	0.349	0.145	0.307	-0.074	0.353	0.57	0.2	0.214	0.178	-0.187	0.022	-0.071	0.051	0.323	-0.063	0.032	0.132	0.101	-0.258	0.351	0.293	0.069	0.281	0.083	0.032	0.053	0.242
KCNJ5	0.166	-0.572	0.647	-0.393	-0.125	-0.012	-0.285	0.094	0.631	-0.101	-0.227	0.511	0.363	-0.006	0.501	0.946	-0.077	0.592	0.354	0.002	0.042	0.396	0.347	0.228	0.166	-0.03	0.842	0.147	0.059	0.477	0.175	0.251	-0.386	-0.625	-0.174	0.53	0.216	-0.216	0.142	0.342	-0.081	0.464	0.53	-0.027	0.088	0.297	0.167	-0.068	0.566
KIAA1193	0.205	-0.173	0.487	-0.054	-0.02	0.079	-0.271	0.04	0.479	-0.141	-0.249	0.387	0.095	-0.147	0.41	0.566	-0.004	0.411	0.157	-0.296	0.101	0.155	-0.062	0.194	-0.147	-0.063	0.576	0.586	-0.045	0.351	-0.191	-0.037	-0.213	-0.37	0.003	0.263	0.086	-0.261	0.241	0.125	-0.015	0.115	-0.008	-0.01	-0.036	0.269	-0.02	0.022	0.327
KIAA1443	0.012	0.048	0.112	-0.005	0.018	0.222	-0.106	-0.083	0.751	0.433	0.396	0.06	0.066	0.569	0.361	0.247	-0.06	0.337	0.026	0.34	0.048	-0.038	0.572	-0.069	0.333	-0.009	0.691	0.032	0.135	0.222	0.293	-0.135	0.059	-0.034	-0.069	0.369	-0.025	0.098	0.012	0.019	-0.72	0.364	0.424	0.031	0.186	0.141	-0.231	-0.397	0.112
KLF12	-0.042	0.076	0.113	-0.077	0.019	0.053	-0.076	-0.088	0.67	0.399	0.475	0.005	0.055	0.405	0.207	0.189	-0.032	0.264	0.025	0.378	0.042	-0.035	0.558	-0.074	0.438	-0.011	0.586	-0.083	0.196	0.31	0.393	0.077	-0.028	-0.065	-0.063	0.201	-0.022	0.111	-0.054	0.092	-0.742	0.263	0.333	0.046	0.275	0.086	-0.155	-0.403	0.122
KLF13	0.468	-0.455	0.711	-0.365	-0.278	-0.253	0.192	0.381	0.127	-0.232	-0.107	0.627	0.354	-0.141	0.275	0.626	-0.155	0.08	0.396	-0.233	-0.14	0.456	-0.698	0.526	-0.43	0.184	0.163	0.722	0.115	0.195	-0.098	0.047	-0.441	-0.539	-0.219	0.02	0.4	0.016	0.488	0.382	0.325	0.317	-0.144	0.209	-0.338	0.422	0.109	0.58	0.532
KLF15	0.294	-0.358	0.076	-0.22	-0.433	-0.072	-0.017	0.24	-0.79	-0.203	-0.305	0.193	0.137	-0.218	-0.116	0.193	-0.402	-0.039	0.248	-0.242	-0.382	0.208	-0.785	0.422	-0.812	0.042	-0.938	0.214	0.141	-0.395	-0.208	0.036	-0.187	-0.092	-0.21	-0.326	0.201	-0.061	0.292	0.04	0.596	-0.118	-0.452	0.079	-0.616	0.2	-0.203	0.761	0.029
KLF16	-0.016	-0.097	0.145	0.018	0.087	0.406	-0.337	-0.386	-0.392	-0.354	-0.89	0.052	-0.089	-0.633	-0.052	0.349	0.008	0.546	-0.09	-0.651	0.33	0.051	-0.374	0.076	-0.217	-0.556	-0.113	0.066	-0.376	0.053	-0.28	-0.138	-0.028	-0.187	0.169	0.143	-0.225	-0.747	-0.104	-0.194	0.298	-0.207	0.003	-0.581	-0.218	-0.016	-0.052	0.207	-0.006
KLF5	0.267	-0.13	0.466	-0.057	-0.132	-0.21	0.29	0.148	0.715	0.419	0.771	0.294	0.243	0.428	0.312	0.286	-0.226	0.054	0.28	0.499	-0.403	0.034	0.584	0.219	0.165	0.447	0.383	0.495	0.673	0.392	0.105	0.072	-0.142	-0.166	-0.199	-0.203	0.231	0.542	0.293	0.14	-0.306	0.489	-0.003	0.502	0.118	0.382	-0.004	-0.052	0.222
KLF7	-0.046	0.174	0.132	0.009	0.118	0.112	-0.081	-0.091	0.77	0.317	0.4	-0.006	-0.026	0.407	0.345	0.186	0.106	0.297	-0.019	0.219	0.164	-0.072	0.511	-0.127	0.43	-0.061	0.727	0.022	0.056	0.346	0.312	-0.027	0.029	-0.031	0.036	0.298	-0.077	-0.001	-0.069	0.064	-0.745	0.193	0.323	0.011	0.34	0.104	-0.168	-0.441	0.113
L3MBTL	0.295	-0.238	0.273	-0.414	-0.108	-0.217	0.235	-0.001	0.509	-0.074	0.37	0.305	0.303	0.161	0.469	0.624	-0.054	0.5	0.404	0.302	0.093	0.262	0.087	0.177	0.146	-0.159	0.58	-0.056	0.027	0.656	0.259	0.401	-0.38	-0.392	-0.215	0.037	0.164	-0.132	0.044	0.286	-0.97	0.472	0.405	-0.012	0.149	0.497	-0.144	-0.223	0.548
L3MBTL2	-0.086	0.037	0.248	-0.022	0.135	0.197	-0.18	-0.096	0.728	0.229	0.142	0.002	0.036	0.461	0.351	0.175	0.092	0.488	0.001	0.145	0.137	-0.074	0.502	-0.169	0.439	-0.087	0.81	-0.217	0.021	0.355	0.368	0.006	0.002	-0.145	0.071	0.4	-0.063	-0.072	-0.172	0.083	-0.603	0.157	0.338	-0.105	0.284	0.114	-0.138	-0.341	0.089
L3MBTL4	0.023	0.25	0.032	-0.013	-0.053	-0.02	-0.248	-0.029	0.643	0.44	0.462	-0.034	0.06	0.427	0.21	0.221	0.033	0.006	-0.111	0.31	0.138	-0.156	0.191	-0.053	0.37	0.049	0.725	-0.197	-0.027	0.125	0.195	0.136	-0.049	0.063	-0.088	0.013	-0.029	0.108	-0.021	0.141	-0.964	0.035	0.166	0.064	0.221	0.127	-0.247	-0.583	0.106
LASP1	-0.028	0.043	0.292	0.059	0.063	0.17	-0.27	-0.029	0.857	0.405	0.319	0.083	0.066	0.513	0.263	0.181	-0.001	0.248	-0.011	0.24	-0.008	-0.123	0.648	-0.088	0.378	0.121	0.813	0.055	0.215	0.297	0.208	-0.073	0.01	-0.119	-0.016	0.264	0.007	0.168	0.01	0.037	-0.508	0.256	0.246	0.098	0.237	0.086	-0.105	-0.449	0.081
LASS5	-0.058	-0.198	0.33	-0.147	0.171	0.097	-0.214	0.014	0.768	-0.124	-0.128	0.16	0.108	0.287	0.424	0.281	0.162	0.706	0.171	0.014	0.187	0.116	0.427	-0.169	0.336	-0.143	0.961	-0.174	-0.138	0.574	0.322	0.077	-0.128	-0.346	0.09	0.568	0.039	-0.203	-0.168	0.172	-0.453	0.283	0.463	-0.161	0.27	0.16	0.06	-0.332	0.294
LDB1	-0.055	0.259	0.166	0.107	0.192	0.197	-0.069	-0.123	0.588	0.127	0.123	-0.011	-0.052	0.568	0.403	-0.057	0.105	0.25	-0.073	0.193	0.215	-0.057	0.391	-0.214	0.378	-0.123	0.735	0.061	0.035	0.324	0.438	-0.027	0.097	0.01	0.095	0.406	-0.12	-0.102	-0.062	0.103	-0.678	-0.03	0.106	-0.084	0.261	0.076	-0.257	-0.262	-0.003
LHX4	0.409	-0.18	0.124	-0.127	-0.012	-0.595	1.138	0.056	-0.467	-0.837	-0.048	0.391	0.304	-0.071	-0.248	-0.079	-0.113	-0.195	0.376	0.28	0.048	0.513	-0.245	0.182	-0.078	-0.03	-0.09	0.33	0.187	0.211	0.301	0.431	-0.158	-0.16	-0.136	0.164	0.193	0.224	0.26	0.523	-0.04	0.336	-0.118	-0.02	-0.138	0.111	0.381	0.748	0.436
LHX6	0.186	-0.062	0.411	0.028	-0.134	0.043	-0.028	0	0.504	0.303	0.234	0.304	0.289	0.71	0.137	0.22	-0.317	-0.078	0.076	0.569	-0.16	0.133	0.639	0.109	0.301	0.238	0.655	0.34	0.538	0.116	0.412	0.047	0.005	-0.034	-0.241	0.26	0.107	0.382	0.311	0.254	-0.396	0.35	0.103	0.17	-0.024	0.119	-0.058	-0.099	0.141
LIMD1	0.012	0.115	0.311	0.122	0.138	0.178	-0.263	-0.161	0.719	0.084	0.01	0.114	-0.027	0.166	0.232	0.35	0.1	0.395	-0.039	-0.079	0.232	-0.091	0.522	-0.056	0.324	-0.141	0.836	0.205	0.036	0.326	0.076	-0.005	0.005	-0.132	0.103	0.412	-0.12	-0.144	-0.001	0.081	-0.445	0.084	0.166	-0.121	0.278	0.067	-0.058	-0.298	0.164
LIMS1	0.002	0.086	-0.058	-0.202	0.033	-0.094	0.31	-0.039	0.003	-0.151	0.116	0.001	0.138	0.678	0.379	-0.117	-0.026	-0.039	0.106	0.597	0.169	0.29	0.24	-0.178	0.381	-0.166	0.332	-0.302	0.06	0.23	0.889	0.363	-0.006	0.06	-0.13	0.373	-0.022	-0.086	-0.072	0.365	-0.808	0.014	0.25	-0.088	0.165	0.078	-0.239	-0.05	0.091
LITAF	-0.012	0.305	0.116	0.322	0.198	0.31	-0.158	-0.364	0.464	0.007	-0.153	0.051	-0.16	0.109	0.172	0.351	0.086	0.275	-0.185	-0.077	0.405	-0.053	0.69	-0.094	0.375	-0.33	0.695	0.468	0.008	0.099	0.074	-0.155	0.261	0.189	0.157	0.627	-0.321	-0.272	0.066	0.008	-0.358	0.007	0.226	-0.267	0.294	-0.083	-0.041	-0.219	0.05
LMCD1	0.077	-0.115	0.048	0.002	-0.201	0.008	-0.162	-0.044	-0.895	-0.277	-0.62	0.049	0.011	-0.469	-0.39	-0.066	-0.236	-0.145	-0.048	-0.365	-0.129	0.032	-0.766	0.206	-0.53	-0.096	-0.759	0.052	-0.012	-0.373	-0.257	0.122	-0.102	-0.077	-0.029	-0.306	0.02	-0.216	0.117	-0.026	0.685	-0.457	-0.599	-0.157	-0.473	-0.094	-0.058	0.634	-0.158
LMO1	0.398	-0.287	-0.047	-0.389	-0.564	-0.015	-0.471	0.334	0.484	0.409	0.495	0.345	0.435	0.818	0.403	0.395	-0.571	0.1	0.346	0.644	-0.327	0.155	-0.134	0.294	-0.398	0.208	0.424	-0.084	0.191	0.044	0.211	0.226	-0.375	-0.245	-0.585	-0.026	0.374	0.307	0.383	0.261	-1.2	0.415	0.087	0.286	-0.424	0.481	-0.703	-0.37	0.383
LMO2	-0.022	-0.06	0.308	0.149	0.305	0.019	0.107	-0.054	0.882	-0.081	0.136	0.224	0.047	0.226	0.422	0.176	0.193	0.296	0.126	0.209	0.115	0.053	1.011	-0.167	0.478	0.085	0.962	0.414	0.19	0.577	0.047	-0.012	0.056	-0.165	0.1	0.533	0.009	0.1	0.044	0.067	-0.103	0.39	0.386	0.108	0.478	0.077	0.322	-0.341	0.232
LMO3	0.019	-0.067	0.42	-0.022	0.014	0.192	-0.562	0.019	0.768	0.229	0.04	0.129	0.016	0.059	0.134	0.313	0.021	0.5	0.037	-0.275	-0.006	-0.172	0.162	0.041	0.019	0.015	0.633	0.067	0.03	0.374	-0.091	-0.08	-0.193	-0.382	0.061	0.059	0.037	-0.074	-0.019	-0.02	-0.32	0.108	-0.009	-0.007	0.048	0.144	-0.167	-0.335	0.149
LMO4	0.186	-0.433	0.424	-0.439	-0.381	0.011	-0.092	0.233	-0.007	0.122	0.014	0.269	0.442	0.942	0.274	0.146	-0.536	0.237	0.361	0.65	-0.406	0.371	0.178	0.18	0.005	0.107	0.119	-0.226	0.565	0.105	0.91	0.33	-0.22	-0.198	-0.383	0.192	0.277	0.173	0.168	0.406	-0.363	0.217	0.042	0.07	-0.295	0.315	-0.343	0.333	0.149
LMO6	0.229	-0.106	0.612	0.01	0.06	0.07	-0.165	-0.079	0.298	-0.366	-0.545	0.437	0.163	-0.167	0.114	0.528	0.05	0.164	0.042	-0.345	0.311	0.235	-0.063	0.194	0.048	-0.154	0.745	0.554	-0.082	0.284	-0.069	0.013	-0.168	-0.332	0.017	0.369	0.014	-0.286	0.252	0.262	0.049	0.09	0.002	-0.22	-0.053	0.104	0.182	0.083	0.355
LMO7	-0.189	-0.069	-0.354	0.051	0.337	-0.158	0.455	-0.161	-0.678	-0.83	-0.631	-0.125	-0.178	-0.788	-0.131	-0.326	0.332	0.186	0.023	-0.35	0.305	0.137	-0.287	-0.235	-0.057	-0.365	-0.403	-0.165	-0.483	0.107	-0.25	0.156	0.065	-0.008	0.295	0.182	-0.118	-0.438	-0.29	-0.089	0.662	-0.239	0.035	-0.348	0.145	-0.196	0.475	0.366	-0.019
LMX1B	0.344	0.037	0.024	-0.262	-0.296	-0.224	-0.165	0.169	0.331	0.108	0.391	0.172	0.285	0.36	0.175	0.318	-0.12	-0.094	0.144	0.247	0.063	-0.047	-0.454	0.207	-0.115	0.028	0.522	-0.302	-0.114	0.128	-0.006	0.45	-0.38	-0.195	-0.319	-0.257	0.202	0.083	0.141	0.31	-1.139	0.032	-0.104	0.069	-0.09	0.392	-0.428	-0.333	0.372
LPP	0.026	-0.029	0.196	-0.028	0.103	0.14	-0.217	-0.079	0.769	0.08	0.135	0.11	0.066	0.308	0.286	0.312	0.058	0.457	0.095	0.108	0.148	0.006	0.601	-0.08	0.302	-0.099	0.814	0.001	0.006	0.456	0.183	-0.032	-0.039	-0.142	0.009	0.317	-0.04	-0.06	-0.055	0.054	-0.672	0.354	0.41	-0.08	0.224	0.152	-0.066	-0.52	0.229
LPXN	-0.086	0.132	0.242	0.314	-0.022	0.524	-0.926	-0.229	0.43	0.397	-0.272	-0.027	-0.165	0.04	-0.061	0.165	-0.182	0.476	-0.227	-0.348	-0.068	-0.384	0.274	-0.016	-0.127	-0.082	0.309	0.223	0.123	-0.014	-0.273	-0.303	0.095	-0.045	0.133	0.041	-0.184	-0.167	0.026	-0.288	-0.055	-0.22	-0.288	-0.138	-0.139	-0.047	-0.349	-0.267	-0.228
LRRFIP1	-0.145	-0.111	0.341	0.226	0.52	-0.266	0.534	-0.05	0.604	-0.566	-0.189	0.288	-0.041	-0.257	0.257	0.081	0.45	0.212	0.121	0.028	0.286	0.267	0.972	-0.273	0.628	0.046	0.885	0.647	0.067	0.572	0.032	0.095	0.124	-0.189	0.306	0.883	-0.004	0.029	0.019	0.221	0.644	0.304	0.421	0.057	0.689	-0.19	0.917	0.067	0.3
LYL1	0.011	-0.017	0.424	0.153	0.133	0.479	-0.224	-0.187	0.439	0.129	-0.214	0.129	0.058	0.556	0.318	0.049	-0.125	0.301	-0.016	0.075	-0.01	-0.015	0.654	-0.065	0.194	-0.041	0.534	0.246	0.302	0.25	0.297	-0.26	0.128	-0.111	0.031	0.367	-0.1	-0.07	0.051	-0.059	-0.126	0.148	0.08	-0.111	-0.016	0.081	-0.216	-0.065	-0.092
LZTFL1	-0.191	0.303	-0.001	-0.008	0.349	0.097	0.206	-0.227	0.37	-0.131	0.02	-0.163	-0.083	0.355	0.146	-0.141	0.324	0.169	-0.132	0.174	0.517	0.057	0.457	-0.319	0.728	-0.37	0.714	-0.313	-0.175	0.349	0.678	0.104	0.135	0.104	0.17	0.534	-0.235	-0.243	-0.303	0.192	-0.714	0.001	0.427	-0.359	0.474	-0.111	0.021	-0.304	0.064
LZTS1	-0.029	0.632	0.303	0.392	-0.02	0.411	-0.473	-0.604	-0.451	0.074	-0.643	-0.093	-0.196	0.073	-0.336	0.227	-0.19	-0.303	-0.559	-0.181	0.446	-0.092	0.165	0.066	0.364	-0.492	0.112	0.381	0.236	-0.437	0.463	0.096	0.297	0.44	0.099	0.263	-0.537	-0.493	0.15	0.176	-0.186	-0.803	-0.504	-0.524	-0.044	-0.336	-0.351	0.251	-0.328
MAFB	0.27	-0.065	0.481	-0.024	0.135	-0.435	0.788	0.107	-0.357	-0.76	-0.426	0.394	0.157	-0.293	0.107	0.162	0.2	-0.336	0.144	-0.116	0.239	0.513	-0.348	0.19	0.1	0	0.144	0.754	-0.003	0.164	0.076	0.156	-0.045	0.013	0.065	0.173	0.095	-0.1	0.307	0.429	0.637	-0.005	-0.13	-0.018	0.058	0.111	0.628	0.651	0.309
MAFF	0.062	-0.169	-0.173	-0.2	-0.154	-0.018	0.059	0.098	-0.595	-0.207	-0.264	-0.004	-0.004	-0.456	-0.117	0.014	-0.047	-0.002	0.061	-0.364	-0.002	0.074	-0.838	0.181	-0.48	-0.146	-0.631	-0.147	-0.277	-0.293	-0.254	0.048	-0.169	-0.176	-0.043	-0.112	0.089	-0.231	-0.003	-0.023	0.393	-0.2	-0.195	-0.118	-0.299	0.022	-0.105	0.506	0.035
MAFG	0.037	-0.055	-0.122	0.033	-0.047	-0.072	0.447	-0.111	-0.973	-0.475	-0.569	0.008	0.05	-0.08	-0.115	-0.18	-0.152	-0.175	-0.009	0.093	0.033	0.264	-0.308	0.02	-0.105	-0.192	-0.559	0.004	0.016	-0.386	0.201	0.188	0.155	0.248	-0.006	0.193	-0.067	-0.177	0.053	0.147	0.564	-0.311	-0.197	-0.232	-0.202	-0.092	0.139	0.773	-0.135
MAFK	0.128	-0.26	0.013	-0.129	-0.277	0.051	-0.217	0.041	-0.794	-0.311	-0.631	0.103	0.049	-0.442	-0.321	0.101	-0.282	0.134	0.071	-0.425	-0.122	0.119	-0.826	0.265	-0.645	-0.187	-0.707	0.006	-0.108	-0.364	-0.233	0.061	-0.153	-0.142	-0.065	-0.128	0.069	-0.278	0.116	0.003	0.566	-0.282	-0.414	-0.221	-0.54	0.001	-0.115	0.653	-0.014
MAL	0.378	-0.164	0.298	-0.34	-0.109	-0.046	0.162	-0.008	-0.486	-0.675	-0.567	0.408	0.319	0.091	0.241	0.231	-0.098	-0.181	0.239	-0.001	0.306	0.473	-0.674	0.26	-0.256	-0.36	0.121	0.21	-0.155	0.271	0.247	0.375	-0.334	-0.3	-0.264	0.045	0.139	-0.475	0.279	0.351	-0.31	-0.069	-0.131	-0.303	-0.294	0.283	-0.2	0.309	0.364
MAML1	0.345	-0.591	0.526	-0.397	-0.158	-0.731	0.303	0.521	0.946	-0.176	0.539	0.637	0.395	-0.313	0.4	0.687	-0.006	0.323	0.597	0.147	-0.29	0.412	0.111	0.316	-0.053	0.532	0.731	0.508	0.197	0.688	-0.149	0.39	-0.599	-0.759	-0.193	0.108	0.534	0.452	0.321	0.518	-0.065	0.719	0.21	0.601	0.144	0.435	0.485	0.007	0.812
MAML2	-0.024	-0.07	0.32	-0.111	0.001	0.171	-0.441	-0.036	0.59	0.113	-0.032	0.089	0.11	0.463	0.141	0.252	-0.029	0.411	0.058	0.097	0.092	-0.006	0.437	-0.071	0.286	-0.121	0.731	-0.233	0.084	0.326	0.408	0.126	-0.105	-0.215	-0.034	0.335	-0.008	-0.102	-0.082	0.159	-0.595	0.136	0.242	-0.151	0.134	0.065	-0.173	-0.362	0.156
MAP3K12	-0.067	0.038	0.211	0.019	0.076	0.152	-0.336	-0.03	0.849	0.361	0.325	0.03	0.027	0.394	0.207	0.17	0.032	0.3	0.002	0.182	0.015	-0.141	0.659	-0.105	0.364	0.065	0.751	-0.039	0.159	0.348	0.186	-0.035	-0.025	-0.133	0.002	0.211	-0.012	0.114	-0.058	0.009	-0.557	0.241	0.268	0.064	0.268	0.064	-0.108	-0.534	0.095
MAPK8IP1	-0.009	0.094	0.121	-0.01	0.067	0.117	-0.011	0.001	0.852	0.451	0.596	0.04	-0.004	0.478	0.406	0.198	0.045	0.226	0.052	0.294	0.016	-0.053	0.607	-0.069	0.339	0.084	0.613	0.164	0.181	0.308	0.259	-0.142	0.033	-0.061	-0.031	0.274	0	0.161	0.022	0.012	-0.64	0.362	0.374	0.184	0.299	0.133	-0.185	-0.417	0.121
MAX	0.222	-0.326	0.162	-0.277	-0.367	-0.082	-0.126	0.422	-0.371	-0.044	-0.159	0.213	0.147	-0.085	-0.058	0.111	-0.231	-0.056	0.195	-0.272	-0.288	0.159	-0.92	0.367	-0.662	0.141	-0.508	0.18	0.002	-0.331	-0.191	-0.042	-0.251	-0.201	-0.18	-0.171	0.311	0.043	0.275	0.109	0.526	-0.076	-0.362	0.136	-0.483	0.185	-0.127	0.601	0.123
MBD1	-0.077	0.101	0.177	0.041	0.157	0.061	-0.097	-0.043	0.885	0.246	0.35	0.019	-0.049	0.275	0.181	0.202	0.181	0.454	0.002	0.058	0.17	-0.121	0.508	-0.15	0.417	-0.052	0.823	0	0	0.353	0.177	-0.046	0.017	-0.12	0.118	0.418	-0.043	0.045	-0.11	0.066	-0.561	0.259	0.356	-0.016	0.389	0.034	0.014	-0.396	0.181
MBD2	-0.03	-0.486	-0.061	-0.427	-0.11	-0.255	0.259	0.309	-0.349	-0.352	-0.23	0.1	0.14	-0.269	0.15	0.074	0.063	0.298	0.291	-0.155	-0.071	0.306	-0.693	0.036	-0.28	-0.024	-0.308	-0.448	-0.33	-0.065	0.092	0.253	-0.282	-0.428	-0.034	0.29	0.273	-0.149	-0.138	0.221	0.45	0.041	0.176	-0.015	-0.112	0.06	0.157	0.565	0.231
MBD3	-0.116	-0.163	0.632	-0.125	0.489	0.049	0.478	-0.217	-0.271	-0.829	-0.965	0.142	0.096	-0.34	0.056	-0.064	0.416	0.25	0.005	-0.379	0.5	0.404	-0.073	-0.126	0.534	-0.388	0.416	-0.024	-0.246	0.535	0.417	0.064	-0.034	-0.264	0.313	0.378	-0.11	-0.563	-0.262	0.219	0.648	-0.061	0.221	-0.573	0.211	-0.05	0.647	0.427	0.126
MBD4	-0.262	0.015	0.03	-0.023	0.417	0.04	-0.065	-0.134	0.674	-0.314	-0.113	-0.047	-0.032	0.203	0.284	-0.111	0.379	0.457	0.037	0.1	0.388	0.015	0.724	-0.439	0.612	-0.238	0.973	-0.447	-0.231	0.643	0.428	0.265	-0.035	-0.283	0.199	0.662	-0.098	-0.23	-0.379	0.156	-0.539	0.101	0.478	-0.244	0.551	-0.111	0.156	-0.497	0.176
MCM10	-0.268	-0.138	-0.138	-0.253	0.251	0.034	0.05	-0.014	-0.051	-0.351	-0.334	-0.117	0.064	0.162	0.084	-0.383	0.271	0.256	0.041	0.092	0.296	0.11	-0.144	-0.357	0.295	-0.282	0.332	-0.808	-0.42	0.304	0.432	0.267	-0.109	-0.278	0.079	0.393	0.046	-0.288	-0.411	0.103	-0.206	-0.049	0.355	-0.351	0.196	-0.125	0.087	-0.116	0.056
MDC1	0.134	0.108	0.277	0.083	0.049	0.297	-0.075	-0.113	0.564	0.318	0.318	0.08	0.103	0.63	0.411	-0.039	-0.152	0.121	0.047	0.295	-0.108	-0.168	0.501	0.003	0.137	0.088	0.482	0.148	0.373	0.363	0.166	-0.059	-0.02	-0.126	-0.095	-0.068	-0.004	0.119	0.079	-0.063	-0.619	0.13	-0.104	0.097	0.035	0.297	-0.441	-0.226	-0.038
MDFI	-0.055	0.037	0.227	-0.061	-0.04	0.228	-0.509	-0.02	0.684	0.437	0.251	-0.01	0.044	0.467	0.155	0.161	-0.086	0.299	-0.022	0.15	-0.039	-0.144	0.443	-0.046	0.248	0.021	0.573	-0.17	0.176	0.246	0.311	-0.02	-0.071	-0.135	-0.054	0.093	-0.016	0.046	-0.064	0.022	-0.647	0.118	0.142	0.009	0.099	0.084	-0.314	-0.469	0.028
MDM2	0.325	0.026	0.197	-0.357	0.171	-0.339	1.204	-0.125	0.199	-0.281	0.564	0.263	0.235	0.043	0.59	0.231	0.067	-0.016	0.351	0.549	0.25	0.593	0.198	0.168	0.453	-0.14	0.256	0.488	0.174	0.805	0.639	0.168	-0.178	-0.102	-0.151	-0.063	0.037	-0.037	0.126	0.343	-0.851	0.605	0.445	0.06	0.234	0.476	0.072	0.065	0.466
MDM4	-0.046	0.075	0.355	0.023	0.017	0.255	-0.424	-0.257	0.4	0.199	-0.112	0.056	0.017	0.145	-0.024	0.361	-0.076	0.34	-0.097	0.006	0.18	-0.081	0.52	0.024	0.392	-0.253	0.565	0.046	0.213	0.183	0.256	0.132	-0.018	-0.085	0.015	0.297	-0.15	-0.207	-0.017	0.082	-0.324	-0.056	0.094	-0.259	0.199	-0.022	-0.108	-0.164	0.071
MECP2	-0.111	0.149	0.197	0.092	0.135	0.069	-0.132	-0.076	0.63	0.198	0.187	-0.029	-0.007	0.542	0.252	0.06	0.086	0.247	-0.05	0.295	0.097	-0.07	0.683	-0.216	0.522	-0.007	0.749	-0.079	0.159	0.267	0.433	0.075	0.114	0.079	0.077	0.375	-0.094	0.051	-0.102	0.132	-0.51	0.057	0.234	-0.012	0.363	0.012	-0.027	-0.354	0.012
MED4	-0.182	-0.024	0.097	0.034	0.314	0.085	-0.078	-0.14	0.819	-0.052	0.088	-0.016	-0.067	0.035	0.338	0.188	0.263	0.667	0.068	0.042	0.235	-0.063	0.863	-0.262	0.539	-0.174	0.86	-0.121	-0.06	0.559	0.135	0.092	0.017	-0.167	0.203	0.547	-0.109	-0.151	-0.268	0.021	-0.356	0.221	0.486	-0.137	0.55	0.048	0.186	-0.412	0.195
MEF2A	0.138	-0.153	-0.19	-0.142	-0.011	-0.452	0.8	0.108	-0.693	-0.683	-0.175	0.06	0.085	-0.205	0.029	-0.117	0.035	-0.053	0.251	0.101	0.014	0.349	-0.38	0.022	-0.151	-0.093	-0.465	-0.078	-0.106	-0.05	0.153	0.351	-0.032	0.081	0.003	0.085	0.078	-0.059	-0.013	0.279	0.265	-0.047	-0.05	-0.037	-0.034	0.093	0.269	0.649	0.15
MEF2B	-0.151	0.099	0.264	0.101	0.211	0.185	-0.065	-0.213	0.442	0.067	-0.026	0.003	-0.006	0.463	0.265	0.029	0.043	0.208	-0.05	0.302	0.128	0.035	0.902	-0.219	0.585	-0.098	0.62	0.037	0.281	0.322	0.556	0.083	0.146	0.024	0.081	0.478	-0.158	-0.07	-0.093	0.11	-0.272	0.037	0.245	-0.099	0.359	-0.068	0.007	-0.198	-0.043
MEF2C	0.471	-0.224	0.593	-0.152	-0.257	-0.796	0.83	0.706	0.782	0.434	1.129	0.629	0.587	0.874	0.708	-0.083	-0.205	-0.724	0.406	1.043	-0.666	0.232	-0.172	0.252	0.052	1.175	0.703	0.688	0.697	0.285	0.094	0.363	-0.376	-0.388	-0.443	-0.27	0.757	1.177	0.661	0.574	-0.115	0.448	-0.365	1.142	0.017	0.566	0.182	0.284	0.378
MEIS1	-0.016	-0.033	0.027	-0.067	0.012	0.039	-0.228	0.054	0.838	0.28	0.41	0.009	0.024	0.384	0.39	0.272	0.053	0.566	0.13	0.185	-0.002	-0.101	0.436	-0.126	0.2	0.015	0.69	-0.2	-0.045	0.354	0.127	0.004	-0.053	-0.109	0.008	0.244	0.028	0.051	-0.124	0.023	-0.771	0.31	0.391	0.08	0.246	0.217	-0.175	-0.53	0.186
MEIS2	-0.128	0.054	0.001	-0.029	0.029	0.123	-0.466	0.038	0.876	0.454	0.431	-0.097	-0.035	0.345	0.225	0.135	0.093	0.43	-0.012	0.09	0.002	-0.272	0.375	-0.174	0.228	0.059	0.674	-0.373	-0.074	0.27	0.069	-0.014	-0.072	-0.166	0.031	0.134	0.007	0.081	-0.198	-0.053	-0.743	0.163	0.279	0.078	0.251	0.078	-0.245	-0.655	0.068
MEIS3	-0.085	0.072	0.179	-0.05	0.058	0.172	-0.337	-0.021	0.806	0.422	0.357	-0.028	-0.007	0.363	0.273	0.149	0.068	0.401	-0.014	0.089	0.047	-0.182	0.331	-0.11	0.288	0.001	0.669	-0.179	0.025	0.332	0.201	-0.029	-0.08	-0.201	0.028	0.164	-0.005	0.01	-0.129	-0.003	-0.664	0.138	0.216	0.026	0.233	0.113	-0.253	-0.462	0.075
MEN1	-0.068	0.082	0.173	0.008	0.111	0.182	-0.184	-0.1	0.757	0.301	0.277	0	0.008	0.407	0.277	0.159	0.045	0.391	-0.007	0.192	0.1	-0.089	0.588	-0.129	0.408	-0.051	0.726	-0.068	0.099	0.344	0.305	-0.039	0.017	-0.091	0.035	0.314	-0.068	0.012	-0.103	0.038	-0.64	0.214	0.313	-0.035	0.274	0.09	-0.151	-0.413	0.09
MEOX1	-0.096	-0.16	-0.08	-0.307	-0.02	0.093	-0.617	0.215	0.157	-0.166	-0.245	0.034	0.148	0.338	0.021	-0.258	-0.011	-0.125	0.072	0.144	0.074	0.183	-0.033	-0.127	-0.032	-0.033	0.329	-0.416	-0.208	0.296	0.394	0.092	-0.233	-0.217	-0.182	0.011	0.143	-0.093	-0.068	0.105	-0.494	0.074	0.166	-0.091	-0.154	-0.062	-0.185	-0.618	0.104
MEOX2	-0.032	0.142	0.195	0.039	0.112	0.149	-0.127	-0.076	0.791	0.326	0.369	0.025	-0.004	0.428	0.315	0.191	0.065	0.215	-0.021	0.219	0.109	-0.065	0.667	-0.092	0.435	0.007	0.728	0.104	0.161	0.324	0.302	-0.071	0.043	-0.03	0.014	0.289	-0.075	0.065	-0.021	0.06	-0.626	0.228	0.299	0.05	0.312	0.085	-0.135	-0.439	0.097
MIB1	-0.016	0.078	-0.049	-0.244	0.07	-0.023	0.198	0.001	0.592	0.183	0.486	-0.026	0.041	0.378	0.432	0.208	0.166	0.321	0.101	0.282	0.26	0.083	0.179	-0.105	0.401	-0.18	0.594	-0.276	-0.154	0.331	0.464	0.126	-0.086	-0.108	-0.038	0.373	0.001	-0.089	-0.156	0.188	-0.93	0.262	0.52	-0.053	0.348	0.18	-0.203	-0.31	0.265
MID1	0.208	0.04	0.053	-0.297	-0.131	-0.241	0.191	0.074	0.519	0.234	0.65	0.101	0.169	0.263	0.268	0.281	-0.006	0.209	0.189	0.261	0.055	0.05	-0.313	0.083	0.064	0.014	0.423	-0.233	-0.1	0.378	0.26	0.23	-0.306	-0.278	-0.168	-0.157	0.144	0.087	-0.011	0.235	-1.172	0.305	0.187	0.123	0.043	0.334	-0.339	-0.317	0.339
MITF	-0.006	-0.023	-0.262	-0.049	0.018	-0.079	0.379	-0.012	-0.857	-0.495	-0.478	-0.062	-0.048	-0.251	-0.032	-0.231	0.051	-0.135	0.001	-0.139	0.138	0.209	-0.646	-0.026	-0.251	-0.237	-0.588	-0.091	-0.301	-0.284	0.018	0.078	0.072	0.145	0.054	0.085	-0.034	-0.297	-0.042	0.042	0.447	-0.302	-0.129	-0.217	-0.172	-0.07	0.074	0.565	-0.088
MKL2	0.282	-0.078	-0.128	-0.166	-0.139	-0.218	0.617	0.189	-0.224	-0.276	0.073	0.21	0.071	-0.088	0.263	0.224	0.012	0.056	0.196	-0.108	0.138	0.283	-0.799	0.199	-0.363	-0.108	-0.14	0.247	-0.295	-0.227	-0.048	0.03	-0.101	-0.113	-0.074	0.377	0.148	-0.081	0.201	0.272	-0.058	0.096	0.031	0.017	-0.16	0.205	-0.086	0.651	0.316
MLL	0.085	0.092	0.074	-0.019	0.125	-0.024	0.191	-0.128	0.687	0.119	0.483	0.074	0.042	0.223	0.239	0.132	0.035	0.345	0.131	0.266	0.099	-0.016	0.486	-0.062	0.29	-0.059	0.583	0.094	0.113	0.543	0.192	0.049	-0.067	-0.143	-0.01	0.098	-0.022	0.08	-0.034	0.052	-0.854	0.382	0.266	0.035	0.248	0.199	-0.121	-0.39	0.225
MLL2	0.06	-0.309	0.219	-0.325	-0.04	0.118	-0.284	0.007	-0.246	-0.358	-0.561	0.156	0.247	0.204	0.272	0.153	0.025	0.176	0.179	-0.016	0.14	0.173	-0.357	-0.002	-0.105	-0.267	0.201	-0.443	-0.258	0.279	0.111	0.309	-0.257	-0.309	-0.14	-0.009	0.131	-0.463	-0.083	0.061	-0.124	-0.08	0.137	-0.298	-0.107	0.198	-0.122	-0.099	0.141
MLL3	-0.104	-0.002	0.189	0.019	0.064	0.129	-0.361	-0.031	0.794	0.312	0.25	-0.017	-0.013	0.336	0.191	0.144	0.023	0.58	0.035	0.097	-0.035	-0.189	0.523	-0.155	0.276	0.009	0.671	-0.18	0.099	0.354	0.172	0.01	-0.032	-0.162	0.08	0.234	-0.016	0.048	-0.154	-0.006	-0.528	0.16	0.201	0.01	0.243	0.09	-0.129	-0.416	0.066
MLLT1	-0.064	0.015	0.166	-0.01	0.097	0.178	-0.221	-0.025	0.852	0.331	0.31	-0.011	-0.015	0.347	0.32	0.153	0.08	0.62	0.043	0.025	0.031	-0.176	0.331	-0.145	0.227	-0.012	0.706	-0.19	-0.034	0.362	0.149	-0.101	-0.046	-0.233	0.093	0.282	-0.008	0.01	-0.172	-0.019	-0.637	0.23	0.268	-0.002	0.208	0.157	-0.214	-0.37	0.101
MLLT10	0.11	0.199	0.041	-0.108	0.076	-0.24	0.732	-0.06	0.507	0.278	0.848	0.058	0.044	0.265	0.48	0.107	0.024	0.086	0.139	0.557	0.051	0.136	0.327	0.013	0.445	0.047	0.327	0.303	0.275	0.403	0.448	0.159	-0.037	-0.002	-0.062	0.105	0.02	0.199	0.065	0.218	-0.759	0.288	0.216	0.242	0.371	0.279	-0.112	0.02	0.211
MLLT4	0.229	-0.4	0.325	-0.212	-0.178	0.119	-0.424	0.068	0.491	-0.089	-0.213	0.441	0.34	0.214	0.217	0.355	-0.354	0.469	0.282	0.143	-0.103	0.232	0.142	0.166	-0.187	0.016	0.656	0.147	0.126	0.386	0.128	0.138	-0.346	-0.558	-0.248	0.322	0.225	0.006	0.225	0.227	-0.464	0.373	0.075	-0.032	-0.299	0.247	-0.209	-0.107	0.386
MLLT7	0.385	0.153	-0.142	-0.028	0.139	-0.096	1.148	-0.127	-0.666	-0.801	-0.177	0.171	0.145	0.323	0.327	-0.344	-0.088	-0.352	0.209	0.363	0.265	0.514	-0.164	0.076	-0.066	-0.294	-0.228	0.437	0.055	0.168	0.52	0.077	0.112	0.242	-0.115	0.172	-0.073	-0.144	0.217	0.293	-0.401	0.101	-0.097	-0.198	-0.192	0.273	-0.148	0.618	0.137
MLX	0.112	-0.046	0.016	-0.012	0.014	-0.263	0.584	0.089	-0.721	-0.562	-0.429	0.143	0.09	-0.08	-0.059	-0.222	0.02	-0.38	0.045	0.023	0.084	0.353	-0.54	0.039	-0.13	-0.017	-0.32	0.214	-0.088	-0.221	0.16	0.128	0.047	0.101	-0.002	0.16	0.072	-0.044	0.156	0.267	0.536	-0.177	-0.206	-0.058	-0.174	-0.069	0.278	0.675	0.023
MORF4L1	-0.21	-0.09	0.274	-0.128	0.266	0.001	-0.171	-0.003	0.738	-0.06	-0.014	-0.035	0.035	0.223	0.317	0.026	0.286	0.653	0.081	0.026	0.163	-0.043	0.413	-0.304	0.509	-0.084	0.883	-0.511	-0.15	0.62	0.377	0.206	-0.131	-0.325	0.192	0.355	0.002	-0.149	-0.381	0.144	-0.447	0.091	0.347	-0.142	0.417	0.087	0.113	-0.391	0.153
MORF4L2	-0.551	-0.101	0.239	-0.046	0.704	0.003	0.151	-0.185	0.831	-0.319	-0.223	-0.144	-0.229	-0.409	0.246	0.079	0.796	0.928	-0.006	-0.32	0.55	0.037	0.783	-0.545	0.958	-0.358	0.981	-0.372	-0.447	0.814	0.251	0.016	0.071	-0.313	0.56	0.845	-0.172	-0.446	-0.651	-0.016	0.263	0.222	0.903	-0.368	0.956	-0.241	0.797	-0.389	0.194
MSI1	-0.041	-0.005	0.195	-0.147	-0.043	0.088	-0.508	0.018	0.655	0.337	0.286	-0.001	0.047	0.295	0.274	0.236	-0.023	0.325	0.06	0.147	-0.043	-0.105	0.357	-0.037	0.201	0.016	0.515	-0.187	0.099	0.41	0.212	0.114	-0.17	-0.167	-0.061	-0.098	0.021	-0.043	-0.087	0.014	-0.689	0.089	0.145	0.065	0.162	0.182	-0.273	-0.586	0.092
MSL3L1	-0.009	-0.014	-0.172	-0.354	-0.074	-0.356	0.407	0.165	-0.132	-0.219	0.224	-0.019	0.144	0.459	0.28	-0.157	-0.015	-0.027	0.191	0.541	0.08	0.326	-0.125	-0.125	0.243	-0.095	0.103	-0.47	-0.014	0.117	0.861	0.569	-0.154	-0.044	-0.143	0.346	0.108	-0.007	-0.105	0.504	-0.657	-0.089	0.129	0.009	0.154	0.077	-0.169	0.209	0.184
MSX1	0.522	-0.446	0.596	-0.216	-0.781	0.194	-0.556	0.328	0.137	0.67	0.315	0.484	0.502	1.063	0.14	0.331	-1.058	0.026	0.372	0.576	-0.948	0.109	0.047	0.569	-0.694	0.534	-0.214	0.433	1.045	-0.205	0.341	0	-0.279	-0.265	-0.623	-0.347	0.412	0.596	0.666	0.182	-0.317	0.302	-0.573	0.496	-0.865	0.485	-0.819	0.379	0.029
MSX2	0.029	0.148	0.159	0.235	-0.099	0.405	-0.899	-0.236	0.082	0.094	-0.594	0.038	-0.06	-0.148	-0.115	0.208	-0.185	0.322	-0.267	-0.458	0.13	-0.292	-0.331	0.054	-0.264	-0.204	0.346	0.012	-0.19	-0.161	-0.328	-0.049	-0.057	-0.136	0.07	0.045	-0.161	-0.342	0.043	-0.079	-0.206	-0.458	-0.458	-0.318	-0.318	-0.016	-0.404	-0.091	-0.112
MTA2	-0.139	-0.086	0.312	-0.132	0.221	0.15	-0.179	-0.045	0.801	0.065	0.066	0.02	-0.017	0.17	0.355	0.268	0.242	0.69	0.094	-0.088	0.194	0.015	0.481	-0.17	0.418	-0.166	0.769	-0.176	-0.104	0.57	0.312	-0.052	-0.071	-0.273	0.164	0.402	-0.047	-0.218	-0.257	0.042	-0.426	0.273	0.493	-0.145	0.365	0.111	0.036	-0.394	0.194
MTF1	0.339	0.054	0.247	-0.147	0.055	-0.346	0.814	0.08	-0.225	-0.695	-0.217	0.38	0.115	-0.008	0.457	0.468	0.203	-0.248	0.19	0.04	0.475	0.662	-0.262	0.203	0.147	-0.265	0.286	0.788	-0.16	0.114	0.367	0.138	0.015	0.179	-0.036	0.537	-0.001	-0.316	0.354	0.528	-0.034	0.11	0.245	-0.1	0.154	0.208	0.301	0.476	0.459
MUC1	-0.144	-0.045	0.188	-0.09	0.099	0.27	-0.387	-0.096	0.701	0.347	0.212	-0.053	-0.011	0.276	0.257	0.168	0.021	0.496	0.035	0.102	-0.003	-0.09	0.637	-0.12	0.328	-0.06	0.502	-0.171	0.115	0.443	0.275	-0.11	-0.035	-0.159	0.034	0.108	-0.062	-0.073	-0.185	-0.111	-0.498	0.254	0.367	-0.039	0.217	0.091	-0.169	-0.54	0.025
MXD3	-0.021	0.107	0.238	-0.029	-0.013	0.268	-0.372	-0.097	0.554	0.391	0.199	0.012	0.072	0.58	0.167	0.128	-0.11	0.107	-0.062	0.274	0.038	-0.062	0.537	-0.034	0.35	-0.026	0.573	-0.053	0.243	0.208	0.435	-0.034	0.007	-0.015	-0.096	0.137	-0.065	0.033	0.005	0.053	-0.662	0.122	0.172	-0.04	0.101	0.06	-0.303	-0.428	0.002
MXD4	-0.099	0.174	0.347	0	0.068	0.394	-0.276	-0.198	0.409	0.337	-0.042	-0.016	-0.026	0.58	0.205	0.105	-0.063	0.294	-0.14	0.115	0.161	0.044	0.341	-0.095	0.389	-0.2	0.5	0.052	0.154	0.163	0.69	-0.209	0.121	0.022	0.045	0.385	-0.173	-0.185	-0.045	0.073	-0.526	0.027	0.198	-0.209	0.057	-0.025	-0.323	-0.165	-0.091
MXI1	0.067	-0.188	-0.319	-0.069	-0.268	0.188	-0.515	0.165	0.24	0.137	0.017	0.038	-0.082	-0.103	0.182	0.212	-0.248	0.726	0.15	-0.306	-0.164	-0.14	-0.437	0.079	-0.679	-0.1	-0.081	-0.096	-0.259	-0.202	-0.326	-0.091	-0.163	-0.299	-0.034	0.34	0.099	-0.118	0.025	-0.072	-0.288	-0.016	-0.118	0.009	-0.325	0.154	-0.537	0.157	0.125
MYBL1	0.506	-0.316	0.421	-0.509	-0.044	-0.424	0.655	-0.217	-0.186	-0.829	-0.158	0.522	0.506	-0.149	0.199	0.667	-0.075	0.044	0.502	0.323	0.338	0.648	0.02	0.313	0.182	-0.383	0.394	0.065	0.055	0.856	0.425	0.757	-0.506	-0.471	-0.335	-0.133	0.12	-0.36	0.162	0.521	-0.883	0.482	0.332	-0.274	0.014	0.438	0.117	-0.019	0.721
MYBL2	-0.009	0.109	0.203	-0.013	-0.022	0.226	-0.364	-0.076	0.689	0.449	0.333	0.01	0.024	0.465	0.179	0.225	-0.069	0.226	-0.037	0.184	0.025	-0.122	0.502	-0.02	0.286	-0.009	0.579	-0.01	0.194	0.222	0.286	-0.07	-0.012	-0.056	-0.059	0.132	-0.055	0.053	-0.002	0.015	-0.697	0.178	0.199	0.016	0.142	0.086	-0.301	-0.46	0.051
MYC	0.007	-0.113	0.269	-0.13	-0.074	0.24	-0.526	0.028	0.495	0.262	0.031	0.073	-0.072	-0.289	-0.115	0.445	0.001	0.455	0.017	-0.509	0.042	-0.084	-0.06	0.193	-0.135	-0.12	0.166	0.15	-0.063	0.128	-0.17	-0.273	-0.172	-0.313	0.046	0.039	-0.004	-0.165	0.002	-0.104	-0.067	0.193	0.122	-0.091	-0.065	0.028	-0.13	-0.178	0.172
MYCBP	0.1	-0.369	0.261	-0.424	-0.037	-0.161	0.375	0.229	-0.218	-0.565	-0.264	0.172	0.33	0.605	0.326	-0.193	-0.141	0.204	0.397	0.397	-0.089	0.45	0.1	-0.02	0.124	-0.09	0.135	-0.413	0.235	0.324	0.918	0.522	-0.228	-0.268	-0.152	0.396	0.201	-0.065	-0.078	0.514	-0.16	0.028	0.025	-0.121	-0.034	0.242	-0.068	0.541	0.22
MYCL1	0.309	-0.037	0.22	-0.303	-0.235	-0.269	-0.029	0.05	0.522	0.101	0.337	0.345	0.303	0.241	0.453	0.625	-0.149	0.163	0.198	0.377	0.134	0.261	-0.199	0.193	0.114	-0.009	0.761	0.086	-0.045	0.358	0.308	0.422	-0.371	-0.298	-0.282	0.11	0.161	-0.03	0.222	0.46	-1.142	0.218	0.164	0.095	0.002	0.385	-0.282	-0.271	0.494
MYCPBP	-0.151	0.104	-0.067	0	0.425	-0.199	0.185	-0.093	0.651	-0.431	-0.074	0.021	0.033	0.046	0.379	-0.042	0.532	0.325	0.003	0.102	0.569	-0.007	0.227	-0.425	0.607	-0.214	1.219	-0.483	-0.551	0.58	0.12	0.431	-0.107	-0.281	0.197	0.632	-0.023	-0.227	-0.338	0.27	-0.668	0.01	0.438	-0.236	0.614	0.001	0.287	-0.468	0.327
MYEF2	-0.031	0.034	0.135	-0.071	0.031	0.135	-0.235	-0.092	0.711	0.336	0.347	0.023	0.059	0.376	0.229	0.208	-0.016	0.34	0.035	0.241	0.058	-0.081	0.504	-0.081	0.33	-0.037	0.644	-0.152	0.105	0.358	0.284	0.05	-0.075	-0.171	-0.051	0.186	-0.02	0.031	-0.083	0.042	-0.766	0.249	0.306	-0.002	0.212	0.105	-0.223	-0.481	0.13
MYF5	-0.043	0.16	0.152	0.038	0.133	0.144	-0.093	-0.095	0.778	0.336	0.4	-0.002	0.003	0.452	0.245	0.096	0.08	0.216	-0.03	0.256	0.121	-0.103	0.599	-0.126	0.444	-0.009	0.73	0.018	0.125	0.356	0.283	-0.07	0.042	-0.029	0.014	0.222	-0.062	0.089	-0.057	0.022	-0.699	0.251	0.306	0.02	0.306	0.078	-0.13	-0.494	0.085
MYF6	-0.021	-0.053	-0.033	0.134	0.079	-0.074	0.12	-0.018	-0.705	-0.516	-0.605	0.02	-0.075	-0.56	-0.327	-0.306	0.018	-0.213	-0.054	-0.349	0	0.058	-0.396	0.034	-0.294	-0.054	-0.53	0.219	-0.069	-0.182	-0.322	0.041	0.025	0.013	0.125	-0.115	-0.012	-0.139	0.052	-0.049	0.905	-0.358	-0.455	-0.123	-0.191	-0.174	0.294	0.538	-0.13
MYO6	0.056	0.118	-0.057	0.072	-0.047	-0.016	-0.053	-0.05	0.616	0.308	0.478	0.085	0.102	0.566	0.255	0.152	-0.13	0.029	0.031	0.583	0.007	-0.051	0.714	-0.074	0.35	0.083	0.679	0.069	0.263	0.126	0.243	0.197	0.042	0.07	-0.161	0.345	0.011	0.261	0.12	0.159	-0.757	0.209	0.223	0.149	0.26	0.081	-0.166	-0.375	0.143
MYOD1	-0.123	0.58	-0.418	0.496	0.497	0.023	0.797	-0.42	0.413	0.104	0.461	-0.19	-0.185	0.279	0.205	-0.383	0.343	-0.171	-0.279	0.513	0.437	-0.155	0.676	-0.433	0.714	-0.078	0.647	0.215	-0.148	0.163	0.011	-0.244	0.502	0.501	0.213	0.364	-0.29	0.191	-0.114	-0.153	-0.6	0.234	0.443	-0.049	0.543	-0.132	0.239	-0.444	-0.121
MYOG	0.154	0.288	-0.253	-0.074	-0.007	-0.192	0.949	-0.175	-0.772	-0.313	-0.033	0.02	0.109	0.379	0.205	-0.11	-0.037	-0.588	-0.057	0.597	0.374	0.468	-0.286	0.006	0.311	-0.291	-0.189	0.138	-0.047	-0.288	0.695	0.238	0.217	0.488	-0.162	0.327	-0.119	-0.138	0.165	0.381	-0.363	-0.123	0.159	-0.194	0.028	0.006	-0.035	0.496	0.029
MYST1	0.198	-0.66	0.238	-0.808	-0.18	-0.33	0.047	0.318	0.224	-0.616	-0.099	0.348	0.455	0.162	0.461	0.397	-0.148	0.617	0.653	0.278	-0.016	0.618	0.038	0.14	0.008	-0.186	0.423	-0.563	-0.014	0.743	0.806	0.747	-0.654	-0.727	-0.297	0.345	0.332	-0.237	-0.108	0.631	-0.752	0.383	0.386	-0.106	-0.028	0.434	-0.127	0.075	0.688
MYST2	0.13	-0.525	0.614	-0.432	-0.034	0.171	-0.189	-0.008	0.057	-0.378	-0.713	0.369	0.353	0.065	0.271	0.493	-0.052	0.683	0.277	-0.181	0.166	0.401	-0.317	0.137	0.01	-0.315	0.526	-0.205	-0.205	0.453	0.309	0.12	-0.328	-0.542	-0.075	0.326	0.156	-0.486	-0.047	0.222	-0.036	0.26	0.358	-0.425	-0.199	0.288	0.069	0.151	0.369
MYST3	0.679	-0.303	0.505	-0.726	-0.174	-0.597	1.307	0.046	-0.128	-0.655	0.284	0.639	0.591	0.141	0.676	0.813	-0.076	-0.004	0.628	0.514	0.336	0.878	-0.454	0.496	0.206	-0.296	0.388	0.317	0.094	0.656	0.741	0.763	-0.551	-0.468	-0.426	0.196	0.282	-0.241	0.339	0.84	-0.946	0.531	0.379	-0.074	0.062	0.713	-0.014	0.628	0.908
MYST4	-0.036	-0.03	0.15	-0.138	0.078	0.052	-0.094	-0.092	0.704	0.191	0.292	0.018	0.045	0.276	0.47	0.388	0.113	0.572	0.118	0.17	0.131	-0.016	0.451	-0.118	0.371	-0.127	0.688	-0.248	-0.051	0.461	0.276	0.135	-0.092	-0.186	0.025	0.271	-0.038	-0.15	-0.187	0.078	-0.752	0.241	0.459	-0.044	0.342	0.22	-0.145	-0.43	0.204
MYT1	-0.049	-0.12	-0.106	-0.032	0.171	0.244	0.058	-0.704	-0.915	-0.769	-0.989	-0.152	-0.109	-0.945	-0.334	0.472	0.053	0.631	-0.005	-0.531	0.464	0.136	0.173	0.025	0.072	-0.902	-0.514	-0.365	-0.328	0.159	-0.142	0.19	0.083	0.112	0.21	-0.038	-0.47	-0.955	-0.386	-0.226	0.201	-0.13	0.318	-0.883	0.011	-0.065	0.212	0.146	0.003
NAB1	0.039	0.009	0.153	-0.009	0.156	0.126	0.313	-0.17	0.662	0.253	0.404	0.099	0.095	0.527	0.708	0.195	0.025	0.458	0.143	0.467	0.042	0.054	0.567	-0.149	0.382	-0.014	0.656	0.091	0.12	0.502	0.301	-0.049	0.056	-0.097	-0.013	0.301	-0.014	0.001	-0.044	-0.007	-0.686	0.395	0.456	0.077	0.285	0.313	-0.163	-0.272	0.108
NAB2	-0.242	0.25	0.435	-0.044	0.31	0.434	-0.107	-0.275	0.176	0.107	-0.337	-0.142	-0.083	0.45	0.264	-0.045	0.263	0.147	-0.253	-0.062	0.427	0.092	0.187	-0.221	0.65	-0.356	0.498	-0.149	-0.095	0.274	0.778	-0.23	0.177	0.087	0.199	0.317	-0.27	-0.469	-0.256	0.031	-0.258	-0.152	0.315	-0.419	0.239	-0.087	-0.103	-0.181	-0.185
NANOG	0.338	-0.28	0.699	-0.71	-0.105	-0.143	0.579	0.116	-0.509	-0.714	-0.441	0.363	0.396	0.484	0.605	0.17	-0.157	0.104	0.443	0.159	0.144	0.841	-0.634	0.254	0.001	-0.339	-0.051	-0.038	0.145	0.573	1.367	0.485	-0.447	-0.469	-0.221	0.157	0.143	-0.535	0.081	0.733	-0.529	-0.044	-0.092	-0.258	-0.303	0.46	-0.404	0.788	0.35
NCOA1	0	0.267	0.23	0.163	0.122	0.303	-0.092	-0.251	0.589	0.334	0.192	0.005	-0.045	0.46	0.231	0.137	-0.015	0.262	-0.128	0.152	0.173	-0.111	0.497	-0.083	0.382	-0.129	0.638	0.199	0.163	0.213	0.312	-0.175	0.148	0.063	0.061	0.296	-0.181	-0.045	0.006	0	-0.64	0.104	0.15	-0.111	0.178	0.064	-0.257	-0.261	-0.024
NCOA2	0.119	0.172	0.101	-0.146	-0.077	-0.009	0.166	0.013	0.284	0.198	0.403	0.018	0.147	0.816	0.22	-0.008	-0.107	-0.046	0.06	0.524	0.071	0.095	0.202	-0.015	0.323	-0.065	0.418	-0.141	0.219	0.151	0.703	0.171	-0.004	0.121	-0.173	0.143	0.009	0.111	0.043	0.278	-0.947	0.119	0.137	-0.012	0.097	0.179	-0.349	-0.146	0.1
NCOA6	-0.018	0.031	0.307	0.046	0.116	0.162	-0.247	-0.085	0.768	0.145	0.06	0.087	0.031	0.349	0.364	0.249	0.068	0.549	0.022	0.04	0.121	-0.092	0.43	-0.124	0.311	-0.068	0.87	-0.027	0.015	0.381	0.196	0.024	-0.032	-0.194	0.092	0.399	-0.046	-0.09	-0.087	0.097	-0.542	0.109	0.192	-0.078	0.238	0.156	-0.126	-0.288	0.136
NCOR1	0.132	-0.538	0.287	-0.265	-0.076	-0.424	0.385	0.237	-0.417	-0.737	-0.528	0.319	0.206	-0.279	0.31	0.222	0.003	0.509	0.434	-0.14	-0.149	0.387	-0.526	0.06	-0.326	-0.023	-0.139	-0.048	-0.112	0.191	0.021	0.49	-0.279	-0.42	0.044	0.295	0.271	-0.236	0.006	0.348	0.651	-0.087	-0.12	-0.001	-0.078	0.24	0.328	0.818	0.289
NCOR2	0.033	-0.162	0.19	-0.08	0.111	-0.636	0.522	0.372	0.831	0.211	1.032	0.172	0.135	0.024	0.299	-0.332	0.111	0.09	0.375	0.524	-0.486	-0.167	0.312	-0.068	0.156	0.639	0.35	0.222	0.477	0.744	-0.252	0.44	-0.341	-0.455	-0.028	-0.399	0.46	0.708	0.058	0.077	0.001	0.273	-0.257	0.74	0.468	0.322	0.32	-0.065	0.239
NEDD8	0.192	-0.295	0.087	-0.379	0.002	-0.314	0.776	0.117	-0.626	-0.831	-0.36	0.241	0.309	0.34	0.476	-0.159	-0.115	-0.013	0.418	0.502	0.033	0.664	-0.094	0.01	0.045	-0.182	-0.131	-0.049	0.123	0.325	0.804	0.549	-0.155	-0.083	-0.171	0.317	0.154	-0.209	0.06	0.505	-0.058	0.003	0.037	-0.113	-0.054	0.283	0.053	0.668	0.242
NET1	0.018	-0.075	0.257	0.002	0.019	0.223	-0.468	-0.104	0.654	0.137	0	0.106	0.044	0.194	0.254	0.332	-0.082	0.564	0.083	0.011	0.006	-0.08	0.556	-0.018	0.139	-0.092	0.627	0.044	0.123	0.401	0.064	0.012	-0.083	-0.192	0.008	0.19	-0.045	-0.119	-0.029	-0.017	-0.478	0.166	0.155	-0.077	0.108	0.178	-0.179	-0.388	0.134
NEUROD4	0.618	-0.692	0.575	-0.608	-0.513	-0.275	-0.322	0.515	0.383	-0.266	-0.013	0.81	0.736	0.61	0.644	0.542	-0.52	0.049	0.674	0.512	-0.358	0.501	-0.334	0.471	-0.528	0.297	0.674	0.248	0.305	0.551	0.165	0.64	-0.768	-0.804	-0.659	-0.051	0.658	0.154	0.586	0.568	-0.656	0.392	-0.178	0.334	-0.467	0.71	-0.378	0.018	0.714
NFAT5	0.197	0.028	0.116	-0.226	-0.234	-0.065	0.075	-0.017	0.226	0.19	0.319	0.162	0.263	0.731	0.301	0.21	-0.3	0.129	0.143	0.613	0.011	0.158	0.058	0.071	0.198	-0.09	0.47	-0.166	0.243	0.113	0.677	0.431	-0.16	-0.095	-0.285	0.284	0.09	0.061	0.129	0.411	-1.029	0.063	0.053	-0.016	-0.011	0.251	-0.462	0.051	0.22
NFATC1	0.079	-0.227	0.27	-0.236	-0.312	0.222	-0.445	0.052	-0.615	-0.006	-0.6	0.121	0.136	-0.206	-0.319	0.108	-0.323	-0.056	-0.054	-0.387	-0.09	0.1	-0.857	0.32	-0.443	-0.121	-0.476	-0.109	0.002	-0.4	0.054	0.05	-0.25	-0.316	-0.152	-0.093	0.098	-0.242	0.128	0.104	0.461	-0.348	-0.441	-0.235	-0.57	-0.052	-0.279	0.621	-0.047
NFATC2	0.712	-0.445	0.9	-0.416	-0.329	-0.556	0.738	0.306	0.265	-0.176	0.394	0.783	0.778	0.526	0.303	0.724	-0.346	-0.622	0.517	0.777	-0.237	0.648	0.4	0.633	0.289	0.475	0.629	0.701	0.791	0.412	0.372	0.491	-0.411	-0.238	-0.589	-0.228	0.455	0.567	0.679	0.699	-0.217	0.738	0.136	0.417	-0.065	0.605	0.372	0.237	0.703
NFATC3	0.269	0.01	-0.023	0.028	-0.08	-0.164	0.641	0.069	-0.745	-0.529	-0.342	0.194	0.09	0.033	-0.008	-0.246	-0.17	-0.277	0.099	0.033	0.013	0.323	-0.667	0.152	-0.371	-0.072	-0.436	0.423	0.025	-0.265	0.132	0.064	0.041	0.105	-0.062	0.145	0.072	-0.025	0.287	0.254	0.312	-0.18	-0.423	-0.06	-0.361	0.078	-0.019	0.88	0.032
NFATC4	-0.058	0.069	0.179	-0.018	0.026	0.205	-0.335	-0.037	0.816	0.476	0.388	-0.016	-0.01	0.394	0.277	0.209	0.007	0.412	-0.009	0.122	0.001	-0.167	0.438	-0.076	0.271	0.021	0.628	-0.077	0.096	0.289	0.195	-0.108	-0.028	-0.129	0.011	0.164	-0.026	0.05	-0.082	-0.031	-0.654	0.206	0.247	0.053	0.197	0.126	-0.262	-0.466	0.059
NFE2	-0.003	-0.19	-0.141	0.081	-0.176	-0.124	0.002	-0.037	0.299	0.376	0.466	0.046	-0.04	-0.14	0.199	0.52	-0.147	0.404	0.156	0.17	-0.308	-0.13	0.499	0.031	-0.086	0.177	-0.1	0.093	0.208	-0.12	-0.341	0.093	0.037	-0.061	-0.039	0.174	0.04	0.19	0.05	-0.116	0.091	0.248	0.247	0.326	0.181	0.051	0.025	-0.002	0.065
NFE2L1	-0.127	0.093	-0.194	-0.048	-0.025	0.386	-0.309	-0.245	-0.839	-0.144	-0.661	-0.23	-0.078	-0.013	-0.26	-0.333	-0.127	0.012	-0.195	-0.155	0.156	-0.017	-0.548	-0.055	-0.191	-0.46	-0.567	-0.367	-0.222	-0.238	0.151	-0.069	0.103	0.219	0.014	-0.198	-0.179	-0.493	-0.159	-0.22	0.081	-0.442	-0.196	-0.512	-0.334	-0.119	-0.303	0.147	-0.329
NFE2L2	0.062	-0.155	-0.186	0.004	0.279	-0.342	0.761	0.04	-0.048	-0.811	-0.09	0.164	0.071	0.129	0.614	-0.343	0.111	0.291	0.396	0.427	0.019	0.324	0.375	-0.279	0.032	-0.058	0.2	0.148	0.007	0.586	0.227	0.422	-0.018	-0.117	0.07	0.44	0.1	-0.065	-0.037	0.218	-0.081	0.088	0.048	0.083	0.267	0.225	0.195	0.284	0.198
NFE2L3	0.718	-0.806	0.919	-0.834	-0.867	-0.743	-0.33	1.106	0.234	0.042	0.446	0.76	0.988	1.109	0.203	0.177	-0.674	-0.634	0.746	0.728	-0.954	0.362	-0.76	0.671	-0.615	0.978	0.326	-0.246	0.788	0.241	0.416	0.955	-1.006	-0.809	-0.868	-0.813	1.028	0.886	0.646	0.873	-0.392	0.201	-0.775	0.818	-0.664	0.776	-0.338	0.274	0.607
NFIA	-0.022	0.21	0.074	0.167	0.207	0.187	0.341	-0.25	0.583	0.212	0.246	-0.009	-0.076	0.426	0.619	0.286	0.132	0.517	-0.036	0.249	0.25	0.008	0.552	-0.184	0.488	-0.182	0.688	0.189	-0.024	0.198	0.291	-0.175	0.274	0.189	0.155	0.621	-0.203	-0.132	-0.079	0.029	-0.542	0.204	0.478	-0.093	0.385	0.18	-0.078	-0.094	0.046
NFIB	-0.137	0.176	0.161	0.096	0.25	0.156	-0.02	-0.229	0.596	0.115	0.102	-0.057	-0.031	0.407	0.263	0.098	0.167	0.304	-0.078	0.251	0.255	-0.029	0.777	-0.246	0.64	-0.159	0.778	-0.079	0.057	0.375	0.422	-0.003	0.161	0.102	0.122	0.396	-0.187	-0.094	-0.174	0.052	-0.556	0.148	0.421	-0.16	0.423	-0.001	0.042	-0.446	0.025
NFIC	0.104	-0.108	0.043	-0.073	0.07	-0.271	0.608	0.057	-0.723	-0.694	-0.515	0.167	0.065	-0.284	0.052	-0.098	0.1	-0.233	0.107	-0.088	0.157	0.416	-0.534	0.05	-0.132	-0.123	-0.329	0.27	-0.173	-0.067	0.094	0.153	-0.001	0.035	0.042	0.168	0.054	-0.218	0.116	0.238	0.604	-0.156	-0.114	-0.115	-0.1	-0.012	0.346	0.662	0.095
NFIL3	0.313	-0.389	-0.143	-0.418	-0.451	-0.032	0.211	0.249	-0.269	0.249	0.264	0.216	0.259	-0.04	0.213	0.283	-0.397	0.179	0.294	0.069	-0.305	0.214	-0.993	0.391	-0.683	0.097	-0.538	-0.046	-0.107	-0.272	-0.155	-0.076	-0.316	-0.345	-0.346	-0.163	0.333	0.096	0.225	0.035	-0.152	0.313	0.013	0.167	-0.586	0.374	-0.422	0.494	0.227
NFIX	0.156	-0.012	-0.102	-0.112	0.016	-0.235	0.797	0.031	-0.745	-0.527	-0.315	0.105	0.108	-0.017	0.232	-0.141	0.052	-0.251	0.083	0.104	0.182	0.403	-0.745	0.029	-0.121	-0.134	-0.317	0.072	-0.262	-0.174	0.238	0.134	0.029	0.102	-0.027	0.179	0.049	-0.184	0.084	0.268	0.192	-0.138	-0.047	-0.115	-0.164	0.099	0.099	0.684	0.064
NFKB2	0.169	-0.26	0.399	-0.231	-0.16	-0.009	0.299	0.048	-0.871	-0.413	-0.689	0.288	0.239	0.015	-0.072	0.032	-0.236	-0.29	0.09	-0.026	-0.01	0.515	-0.627	0.264	-0.196	-0.109	-0.453	0.293	0.14	-0.233	0.425	0.084	-0.084	-0.097	-0.152	0.133	0.117	-0.209	0.268	0.3	0.694	-0.149	-0.223	-0.186	-0.431	-0.008	0.097	0.889	0.029
NFKBIA	0.214	-0.272	0.413	-0.162	-0.141	-0.01	0.16	0.184	-0.334	-0.271	-0.383	0.298	0.102	-0.281	-0.055	0.288	-0.09	-0.032	0.143	-0.408	-0.042	0.309	-0.514	0.361	-0.343	-0.02	-0.309	0.525	0.069	-0.169	-0.067	-0.141	-0.128	-0.196	-0.04	0.117	0.137	-0.122	0.282	0.16	0.756	0.036	-0.171	-0.035	-0.297	0.082	0.155	0.725	0.179
NFKBIE	-0.083	-0.082	0.27	-0.102	0.061	0.136	-0.396	0.065	0.734	0.17	0.182	0.003	0.039	0.383	0.121	0.073	0.025	0.434	0.1	0.051	-0.043	-0.112	0.591	-0.097	0.268	0.004	0.608	-0.241	0.181	0.415	0.313	0.069	-0.117	-0.243	0.024	0.194	0.026	0.043	-0.153	0.065	-0.457	0.171	0.17	-0.012	0.218	0.079	-0.131	-0.381	0.114
NFRKB	0.008	0.235	-0.163	0.011	-0.076	0.051	0.209	-0.102	-0.635	-0.214	-0.41	-0.041	-0.043	0.327	0.088	-0.211	-0.113	0.014	-0.134	0.125	0.25	0.207	-0.722	-0.089	-0.077	-0.362	-0.155	-0.034	-0.222	-0.375	0.532	0.117	0.155	0.26	0.018	0.461	-0.108	-0.326	0.048	0.261	-0.217	-0.468	-0.216	-0.322	-0.206	-0.065	-0.307	0.594	-0.123
NFX1	-0.09	0.169	0.011	0.019	0.2	0.112	0.194	-0.282	0.405	-0.042	0.005	0.04	-0.244	-0.281	0.188	0.427	0.199	0.683	-0.039	-0.272	0.468	0.213	0.055	-0.105	0.234	-0.465	0.37	0.379	-0.314	0.232	0.326	-0.249	0.112	-0.089	0.251	0.771	-0.247	-0.427	-0.081	0.092	-0.439	0.224	0.496	-0.281	0.231	-0.118	-0.014	0.024	0.214
NFYA	-0.073	0.014	0.105	0.152	0.207	0.074	-0.085	-0.072	0.821	0.056	0.229	0.068	-0.065	0.218	0.404	0.15	0.105	0.497	0.098	0.151	0.039	-0.09	0.896	-0.196	0.321	0.007	0.731	0.2	0.152	0.447	0.057	0.026	0.06	-0.113	0.124	0.48	-0.056	0.033	-0.055	0.004	-0.319	0.214	0.258	0.087	0.418	0.083	0.036	-0.324	0.129
NFYC	-0.003	0.282	-0.063	0.029	0.201	0.118	0.441	-0.24	0.036	-0.206	-0.053	-0.065	0.003	0.658	0.438	-0.006	0.131	0.055	-0.05	0.405	0.435	0.223	0.412	-0.229	0.542	-0.372	0.509	-0.108	-0.084	0.12	0.757	0.086	0.262	0.334	0.039	0.622	-0.243	-0.268	-0.106	0.249	-0.739	0.007	0.417	-0.306	0.295	0.051	-0.148	-0.042	0.028
NIPBL	-0.036	0.099	0.131	0.04	0.08	0.27	-0.166	-0.127	0.753	0.413	0.344	-0.02	-0.052	0.32	0.344	0.196	0.009	0.541	-0.008	0.063	0.055	-0.174	0.393	-0.084	0.231	-0.075	0.575	0.002	0.057	0.281	0.139	-0.159	0.02	-0.136	0.066	0.272	-0.076	-0.03	-0.095	-0.071	-0.626	0.195	0.232	-0.02	0.191	0.158	-0.301	-0.287	0.049
NKX2-8	0.098	0.131	0.218	0.034	-0.027	0.272	-0.45	-0.211	0.329	0.024	-0.249	0.163	-0.008	0.028	0.344	0.487	-0.073	0.306	-0.072	-0.127	0.295	0.026	0.114	0.092	0.073	-0.312	0.575	0.328	-0.059	0.147	0.061	0.076	-0.07	-0.103	-0.017	0.361	-0.147	-0.418	0.137	0.115	-0.485	-0.172	-0.019	-0.23	0.04	0.139	-0.329	-0.122	0.155
NKX3-1	0.433	-0.244	0.519	-0.577	-0.161	-0.194	0.106	0.098	0.283	-0.201	0.191	0.372	0.466	0.215	0.449	0.543	-0.119	-0.004	0.402	0.325	0.079	0.404	-0.019	0.384	0.152	-0.086	0.489	0.044	0.175	0.779	0.375	0.431	-0.522	-0.328	-0.376	-0.495	0.213	-0.158	0.172	0.351	-0.941	0.378	0.18	-0.02	-0.034	0.652	-0.176	-0.342	0.545
NKX6-1	0.244	-0.224	0.095	-0.356	-0.131	0.118	0.528	-0.155	-1.06	-0.485	-0.583	0.15	0.332	0.332	0.024	-0.04	-0.256	-0.226	0.172	0.286	0.13	0.526	-0.539	0.185	-0.119	-0.39	-0.516	-0.188	-0.009	-0.063	0.569	0.118	-0.029	0.085	-0.278	-0.088	0.028	-0.36	0.089	0.149	-0.043	0.084	0.14	-0.431	-0.446	0.174	-0.14	0.521	0.03
NME2	-0.2	-0.095	0.142	-0.115	0.109	0.09	-0.506	0.088	0.88	0.281	0.253	-0.058	-0.037	0.157	0.221	0.077	0.15	0.629	0.075	-0.028	-0.027	-0.197	0.379	-0.196	0.232	0.027	0.656	-0.341	-0.065	0.495	0.086	0.027	-0.16	-0.32	0.106	0.136	0.062	-0.016	-0.261	-0.059	-0.45	0.155	0.259	0.037	0.294	0.083	-0.076	-0.572	0.109
NOTCH1	0.027	0.081	0.242	0.079	0.019	0.222	-0.199	-0.124	0.675	0.367	0.266	0.077	0.049	0.494	0.235	0.244	-0.104	0.259	-0.014	0.257	0.005	-0.06	0.677	-0.028	0.326	0.019	0.634	0.16	0.273	0.221	0.281	-0.114	0.074	-0.002	-0.039	0.265	-0.074	0.102	0.056	0.031	-0.564	0.258	0.234	0.027	0.147	0.098	-0.189	-0.343	0.053
NOTCH2	-0.076	0.133	0.087	0.016	0.167	0.041	-0.089	-0.069	0.752	0.122	0.297	-0.053	-0.035	0.305	0.086	0.102	0.163	0.328	-0.007	0.096	0.188	-0.074	0.592	-0.177	0.443	-0.074	0.731	-0.182	-0.011	0.372	0.339	-0.016	0.024	-0.047	0.096	0.3	-0.104	0.045	-0.181	0.102	-0.742	0.264	0.365	-0.068	0.324	-0.001	-0.028	-0.513	0.146
NOTCH3	-0.055	0.231	0.185	0.133	0.163	0.111	0.037	-0.14	0.656	0.291	0.319	0.013	0.015	0.576	0.252	0.039	0.066	0.029	-0.096	0.398	0.145	-0.033	0.732	-0.168	0.582	0.03	0.765	0.128	0.216	0.255	0.429	-0.047	0.159	0.121	0.02	0.34	-0.107	0.14	0.003	0.104	-0.583	0.184	0.286	0.031	0.341	0	-0.034	-0.392	0.016
NOTCH4	-0.042	0.083	0.309	0.185	0.134	0.386	-0.237	-0.255	0.494	0.137	-0.201	0.15	-0.06	0.198	0.16	0.361	-0.009	0.291	-0.12	-0.06	0.246	0.066	0.654	-0.033	0.325	-0.2	0.63	0.487	0.123	0.093	0.212	-0.284	0.191	-0.004	0.087	0.675	-0.192	-0.179	0.115	0.013	-0.079	0.178	0.313	-0.191	0.151	-0.115	-0.002	-0.113	0.053
NP	0.377	-0.456	0.606	-0.252	-0.007	-0.183	0.564	0.099	-0.475	-0.822	-0.665	0.581	0.426	-0.111	0.211	0.268	-0.122	-0.331	0.344	0.063	0.051	0.691	-0.038	0.349	-0.052	0.005	0.064	0.642	0.249	0.272	0.204	0.23	-0.228	-0.295	-0.214	0.173	0.217	-0.125	0.402	0.413	0.686	0.234	-0.025	-0.067	-0.218	0.229	0.437	0.678	0.386
NPAS1	-0.13	-0.177	0.337	-0.266	-0.002	0.241	-0.469	0.072	-0.016	0.011	-0.313	-0.006	0.117	0.462	0.021	-0.224	-0.091	0.131	0.067	0.099	-0.095	0.122	0.052	-0.073	0.081	-0.086	0.058	-0.294	0.151	0.323	0.571	0.005	-0.117	-0.148	-0.068	-0.124	0.072	-0.174	-0.111	-0.002	-0.076	-0.036	0.014	-0.158	-0.13	0.016	-0.174	-0.199	-0.108
NPAS2	0.212	-0.064	0.319	-0.185	0.016	0.272	-0.16	-0.252	0.251	-0.148	-0.272	0.236	0.153	0.057	0.402	0.591	-0.006	0.416	0.107	-0.115	0.36	0.178	-0.02	0.144	0.072	-0.423	0.557	0.109	-0.188	0.429	0.103	0.037	-0.175	-0.249	-0.085	0.164	-0.081	-0.525	0.045	0.064	-0.672	0.186	0.309	-0.36	-0.023	0.317	-0.266	-0.236	0.302
NPAS3	-0.036	0.107	0.138	0.023	-0.027	0.214	-0.452	-0.027	0.76	0.511	0.395	-0.026	0.01	0.452	0.176	0.118	-0.086	0.242	-0.045	0.191	-0.065	-0.213	0.492	-0.051	0.225	0.087	0.574	-0.071	0.194	0.222	0.178	-0.074	-0.032	-0.08	-0.051	0.044	-0.022	0.141	-0.026	-0.035	-0.69	0.143	0.105	0.093	0.12	0.099	-0.33	-0.519	0.007
NR1D2	0.1	-0.008	-0.214	-0.035	0.012	-0.248	0.627	-0.017	-0.885	-0.632	-0.389	0.062	0.032	-0.177	0.002	-0.203	0.008	-0.343	0.074	0.081	0.141	0.338	-0.461	0.016	-0.167	-0.182	-0.514	0.127	-0.129	-0.208	0.125	0.254	0.055	0.162	-0.028	0.134	0.001	-0.191	0.102	0.198	0.382	-0.241	-0.161	-0.124	-0.108	-0.051	0.159	0.64	0.013
NR1H2	0.204	-0.327	0.242	-0.396	-0.064	-0.409	0.736	0.193	-0.773	-0.775	-0.426	0.315	0.315	0.009	0.09	-0.036	-0.084	-0.325	0.328	0.303	0.049	0.714	-0.307	0.192	0.039	-0.105	-0.297	0.222	0.158	0.122	0.604	0.442	-0.174	-0.041	-0.188	0.166	0.206	-0.118	0.211	0.51	0.456	0.023	-0.007	-0.087	-0.104	0.125	0.37	0.767	0.286
NR1H3	0.087	-0.352	0.224	-0.369	-0.017	-0.349	0.542	0.106	-0.724	-0.746	-0.633	0.233	0.293	-0.049	0.091	0.039	0.023	-0.031	0.242	0.156	0.138	0.614	-0.497	0.044	0.085	-0.178	-0.107	-0.172	-0.15	0.107	0.528	0.419	-0.157	-0.1	-0.074	0.236	0.153	-0.27	0.001	0.449	0.375	-0.032	0.142	-0.24	-0.101	0.078	0.404	0.599	0.233
NR1I2	-0.105	-0.116	-0.023	-0.175	0.587	-0.183	0.819	-0.129	0.754	-0.45	0.231	0.057	0.078	-0.005	0.929	-0.015	0.585	0.654	0.296	0.279	0.42	0.205	0.471	-0.423	0.64	-0.173	0.982	-0.314	-0.452	1.071	0.188	0.21	-0.117	-0.398	0.216	0.457	0.03	-0.259	-0.427	0.074	-0.632	0.486	0.813	-0.083	0.698	0.34	0.338	-0.417	0.378
NR2C1	-0.017	-0.168	-0.126	-0.154	0.056	-0.263	0.568	0.014	-0.835	-0.611	-0.443	0.043	0.035	-0.376	0.029	-0.161	0.062	-0.145	0.122	0.01	0.083	0.388	-0.421	-0.007	-0.092	-0.161	-0.561	0.019	-0.148	-0.065	0.15	0.244	-0.014	0.032	0.027	0.095	0.038	-0.247	-0.018	0.154	0.621	-0.181	-0.032	-0.123	-0.049	-0.055	0.314	0.622	0.022
NR2C2	0.234	-0.357	0.181	-0.149	-0.298	0.012	-0.321	0.123	0.317	-0.032	0.004	0.288	0.265	0.465	0.283	0.249	-0.463	0.677	0.375	0.3	-0.344	0.038	0.214	0.118	-0.306	0.017	0.337	-0.058	0.339	0.223	0.148	0.385	-0.26	-0.353	-0.22	0.269	0.22	0.079	0.153	0.216	-0.474	0.118	-0.182	0.058	-0.207	0.369	-0.394	0.192	0.247
NR2F1	-0.081	-0.053	0.037	0.012	0.09	0.104	-0.328	0.083	1.05	0.379	0.467	0.004	0.008	0.363	0.373	0.165	0.114	0.523	0.091	0.148	-0.049	-0.23	0.591	-0.18	0.228	0.143	0.823	-0.193	-0.028	0.391	-0.066	-0.082	-0.051	-0.207	0.037	0.243	0.069	0.171	-0.141	-0.082	-0.612	0.358	0.388	0.164	0.309	0.161	-0.101	-0.655	0.15
NR2F6	0.041	-0.365	0.14	-0.584	-0.004	-0.308	0.587	0.12	-0.342	-0.533	-0.178	0.097	0.262	0.173	0.511	0.056	0.026	0.473	0.415	0.325	0.062	0.546	-0.337	-0.039	0.168	-0.267	-0.035	-0.512	-0.117	0.476	0.824	0.535	-0.285	-0.256	-0.071	0.206	0.159	-0.354	-0.23	0.427	-0.292	0.06	0.297	-0.191	0.071	0.352	0.022	0.444	0.286
NR3C1	0.028	0.103	0.152	0.121	0.264	-0.012	0.102	-0.1	0.805	-0.051	0.306	0.065	-0.023	0.155	0.365	0.094	0.184	0.368	0.106	0.123	0.127	-0.102	0.742	-0.148	0.361	-0.013	0.772	0.17	0.101	0.613	0.013	0.072	-0.012	-0.117	0.12	0.191	-0.061	0.03	-0.077	0.024	-0.546	0.235	0.185	0.051	0.421	0.196	0.045	-0.411	0.188
NR3C2	-0.22	0.392	-0.116	0.428	0.443	0.394	0.441	-0.483	-0.098	-0.256	-0.379	-0.226	-0.233	0.373	-0.115	-0.316	0.224	0.142	-0.3	0.044	0.511	-0.058	0.741	-0.378	0.631	-0.489	0.361	-0.016	-0.032	-0.149	0.445	-0.217	0.579	0.455	0.321	0.896	-0.446	-0.237	-0.231	-0.031	0.015	-0.096	0.32	-0.548	0.375	-0.357	0.162	0.219	-0.236
NR4A1	0.063	-0.049	-0.07	-0.079	-0.017	-0.146	0.483	0.034	-0.75	-0.379	-0.375	0.042	-0.008	-0.304	-0.008	-0.003	0.072	-0.235	0.005	-0.167	0.125	0.322	-0.677	0.092	-0.196	-0.123	-0.542	0.175	-0.253	-0.287	0.015	-0.077	0.076	0.165	0.033	0.026	-0.003	-0.217	0.076	0.082	0.552	-0.121	-0.007	-0.109	-0.187	-0.038	0.216	0.549	-0.015
NR4A2	0.735	-0.37	0.606	-0.612	-0.638	-0.34	0.612	0.518	0.232	0.338	0.836	0.66	0.625	1.087	0.879	0.814	-0.563	-0.397	0.608	0.92	-0.442	0.724	-0.066	0.685	-0.165	0.417	0.106	0.795	0.751	0.096	0.745	0.177	-0.324	-0.049	-0.716	-0.091	0.484	0.443	0.784	0.619	-0.691	0.696	0.2	0.63	-0.305	0.808	-0.418	0.383	0.559
NR4A3	0.346	-0.402	0.226	-0.433	-0.351	-0.139	0.362	0.355	-0.441	-0.042	0.054	0.336	0.322	0.005	0.185	0.195	-0.254	-0.334	0.301	0.001	-0.26	0.354	-0.866	0.457	-0.531	0.202	-0.53	0.201	0.109	-0.209	-0.006	0.066	-0.354	-0.389	-0.349	-0.194	0.382	0.103	0.346	0.212	0.376	0.153	-0.179	0.23	-0.465	0.293	-0.167	0.719	0.236
NR5A1	0.11	-0.834	0.723	-0.619	0.122	-0.228	0.161	0.166	0.359	-0.582	-0.278	0.522	0.471	-0.107	0.723	0.284	-0.036	0.635	0.688	0.25	-0.241	0.619	0.374	0.066	0.085	0.107	0.428	0.032	0.238	1.281	0.411	0.445	-0.611	-0.938	-0.154	-0.07	0.398	-0.209	-0.037	0.243	0.099	0.567	0.339	0.125	0.046	0.498	0.296	-0.046	0.494
NR5A2	0.021	0.077	0.147	0.096	0.098	0.163	-0.16	-0.096	0.835	0.297	0.324	0.108	0.067	0.43	0.323	0.214	0.017	0.181	-0.002	0.275	0.091	-0.092	0.711	-0.091	0.363	0.066	0.852	0.116	0.134	0.309	0.11	-0.052	0.023	-0.106	-0.044	0.329	-0.026	0.135	0.041	0.031	-0.629	0.311	0.317	0.075	0.257	0.094	-0.112	-0.504	0.141
NR6A1	-0.253	-0.093	-0.328	-0.226	0.022	0.097	-0.607	0.188	0.021	-0.069	-0.098	-0.216	-0.051	0.153	-0.075	-0.384	0.078	0.008	0.034	0.058	-0.006	-0.045	0.088	-0.215	-0.048	-0.098	-0.06	-0.578	-0.202	0.174	0.168	0.086	-0.103	-0.007	-0.051	-0.13	0.058	-0.123	-0.244	-0.131	-0.226	-0.088	0.136	-0.084	0.033	-0.116	-0.138	-0.587	-0.07
NRF1	0.048	-0.006	0.333	-0.102	0.029	0.137	-0.309	-0.071	0.619	0.085	-0.023	0.143	0.138	0.383	0.297	0.321	0.029	0.396	0.037	0.08	0.204	-0.001	0.211	-0.041	0.293	-0.147	0.876	-0.151	-0.047	0.365	0.287	0.157	-0.148	-0.251	-0.031	0.323	0.001	-0.168	-0.046	0.194	-0.707	0.092	0.209	-0.166	0.15	0.175	-0.189	-0.325	0.224
NRIP1	0.308	0.197	-0.363	-0.092	-0.12	-0.218	0.911	0.088	-0.194	-0.022	0.574	0.059	-0.024	0.148	0.315	0.053	0.006	-0.169	0.139	0.125	0.13	0.184	-0.736	0.142	-0.321	-0.077	-0.334	0.25	-0.216	-0.246	0.09	-0.073	0.015	0.065	-0.113	0.178	0.059	0.061	0.193	0.179	-0.573	0.174	0.047	0.15	-0.121	0.209	-0.366	0.489	0.193
NRL	0.074	-0.409	0.387	-0.472	-0.201	0.057	-0.429	0.112	-0.271	-0.2	-0.334	0.254	0.224	0.022	0.039	0.193	-0.266	-0.022	0.291	0.073	-0.167	0.404	0.009	0.239	-0.198	-0.115	-0.298	0.138	0.305	0.393	0.42	0.23	-0.356	-0.346	-0.279	-0.26	0.182	-0.274	0.169	0.099	0.116	0.079	-0.028	-0.038	-0.251	0.105	-0.142	-0.022	0.15
NSEP1	-0.011	-0.043	-0.07	-0.02	0.234	-0.018	0.46	-0.144	-0.573	-0.696	-0.618	0.046	-0.146	-0.727	0.132	0.056	0.258	0.144	0.029	-0.494	0.369	0.303	-0.454	0.006	-0.142	-0.392	-0.346	0.297	-0.423	0.052	-0.143	-0.061	0.033	-0.05	0.225	0.275	-0.136	-0.56	-0.06	0.007	0.599	-0.165	0.047	-0.316	0.008	-0.042	0.275	0.537	0.082
NT5C2	-0.067	-0.08	0.208	-0.066	0.018	0.154	-0.542	-0.083	0.611	0.219	0.092	0.028	0.068	0.162	0.089	0.181	-0.063	0.429	0.054	0.112	-0.035	-0.151	0.547	-0.055	0.232	-0.044	0.564	-0.182	0.155	0.44	0.07	0.142	-0.149	-0.214	-0.03	-0.024	0.003	-0.041	-0.106	-0.048	-0.478	0.115	0.126	-0.056	0.165	0.114	-0.123	-0.529	0.094
NTF3	0.024	0.048	0.152	-0.017	-0.022	0.14	-0.461	-0.004	0.843	0.38	0.316	0.047	0.032	0.261	0.178	0.328	0.038	0.383	-0.003	-0.01	0.072	-0.218	0.242	-0.022	0.148	0.007	0.752	-0.127	-0.063	0.263	-0.057	-0.034	-0.119	-0.202	-0.02	0.105	0.016	0.027	-0.045	-0.008	-0.739	0.201	0.21	0.016	0.148	0.146	-0.234	-0.575	0.175
NUCB2	-0.11	0.13	0.335	0.063	0.237	0.241	-0.166	-0.191	0.694	0.137	-0.006	0.033	-0.012	0.363	0.312	0.201	0.162	0.326	-0.086	0.095	0.274	0.001	0.678	-0.171	0.582	-0.148	0.876	0.061	0.052	0.395	0.397	-0.074	0.089	-0.043	0.119	0.459	-0.156	-0.156	-0.107	0.08	-0.449	0.133	0.367	-0.166	0.36	0.014	0.005	-0.388	0.07
NUFIP1	0.262	-0.232	0.425	-0.446	0.186	-0.135	0.6	-0.011	0.395	-0.504	-0.004	0.37	0.228	-0.043	0.742	0.542	0.245	0.5	0.414	0.028	0.402	0.539	-0.051	0.131	0.254	-0.352	0.64	0.296	-0.211	0.874	0.365	0.165	-0.308	-0.4	-0.034	0.298	0.099	-0.462	0.022	0.306	-0.567	0.482	0.562	-0.187	0.252	0.512	0.105	0.005	0.605
OLIG1	0.234	-0.237	0.362	-0.143	-0.126	0.182	-0.476	0.026	0.436	-0.044	-0.205	0.308	0.171	-0.008	0.32	0.427	-0.183	0.564	0.206	-0.212	-0.038	0.033	-0.17	0.199	-0.313	-0.084	0.466	0.192	-0.036	0.394	-0.185	0.022	-0.317	-0.452	-0.095	-0.002	0.124	-0.226	0.139	0.034	-0.388	0.132	-0.101	-0.075	-0.24	0.376	-0.308	-0.12	0.276
OLIG2	0.12	-0.043	0.401	0.065	0.173	0.297	-0.21	-0.317	0.3	-0.307	-0.496	0.211	0.048	-0.217	0.197	0.575	0.091	0.382	0.008	-0.312	0.38	0.079	0.502	0.104	0.241	-0.376	0.641	0.323	-0.055	0.37	-0.133	-0.026	-0.017	-0.121	0.084	0.301	-0.199	-0.468	0.029	0.003	-0.09	0.113	0.247	-0.393	0.157	0.146	0.112	-0.172	0.235
OLIG3	0.25	-0.099	0.148	-0.187	0.086	-0.112	0.564	-0.057	-0.346	-0.657	-0.43	0.34	0.125	-0.375	0.363	0.354	0.161	-0.142	0.144	-0.222	0.445	0.478	-0.515	0.191	-0.086	-0.307	0.102	0.433	-0.327	0.121	0.027	0.164	-0.175	-0.275	-0.048	0.412	0.031	-0.454	0.203	0.312	0.137	0.013	0.118	-0.209	-0.026	0.132	0.122	0.517	0.378
ONECUT2	0.107	-0.068	0.019	-0.186	-0.015	-0.219	0.05	0.176	0.859	0.431	0.791	0.085	0.17	0.123	0.517	0.207	0.149	0.198	0.179	0.275	-0.094	-0.21	-0.095	0.001	0.098	0.301	0.634	-0.238	-0.135	0.477	-0.354	0.176	-0.322	-0.363	-0.123	-0.339	0.27	0.252	-0.055	-0.035	-0.744	0.32	0.21	0.362	0.258	0.435	-0.116	-0.581	0.283
OTP	0.531	-0.714	-0.019	-0.556	-0.39	-0.638	-0.142	0.749	0.824	-0.309	0.618	0.569	0.608	0.292	0.327	0.237	-0.21	0.188	0.794	0.414	-0.445	0.137	-0.241	0.264	-0.638	0.51	0.695	-0.312	-0.027	0.673	-0.45	0.665	-0.824	-0.849	-0.538	-0.305	0.776	0.572	0.273	0.366	-0.916	0.723	0.027	0.556	-0.204	0.665	-0.111	-0.505	0.854
OVOL1	0.387	-0.042	0.585	-0.075	-0.198	-0.146	-0.197	0.108	0.366	0.108	-0.085	0.467	0.459	0.357	0.435	0.446	-0.152	-0.351	0.014	0.307	0.025	0.137	-0.359	0.268	0.091	0.32	0.939	0.292	0.043	0.183	-0.099	0.26	-0.305	-0.206	-0.3	-0.241	0.244	0.132	0.401	0.36	-0.464	0.002	-0.207	0.168	-0.186	0.434	-0.05	-0.229	0.291
PADI4	0.126	-0.07	0.193	-0.21	-0.472	0.468	-0.782	-0.273	-0.701	0.168	-0.731	0.084	0.111	0.161	-0.146	0.605	-0.491	0.255	-0.127	-0.185	0.115	0.136	-0.686	0.303	-0.352	-0.543	-0.33	-0.157	-0.073	-0.498	0.305	0.066	-0.064	0.047	-0.233	0.086	-0.144	-0.642	0.153	0.058	-0.257	-0.378	-0.122	-0.538	-0.579	0.019	-0.639	0.285	-0.082
PARG	-0.154	0.068	-0.376	-0.069	0.345	-0.105	0.417	-0.164	0.43	-0.367	0.205	-0.143	-0.112	0.084	0.484	0.077	0.369	0.547	0.163	0.26	0.416	0.126	0.725	-0.372	0.52	-0.391	0.562	-0.345	-0.318	0.526	0.342	0.233	0.103	0.084	0.167	0.615	-0.178	-0.292	-0.367	0.087	-0.743	0.26	0.739	-0.211	0.63	0.073	0.126	-0.416	0.246
PAWR	0.098	-0.077	0.145	-0.154	-0.217	0.183	-0.466	0.026	0.555	0.317	0.198	0.156	0.139	0.558	0.172	0.342	-0.286	0.362	0.113	0.265	-0.047	0.062	0.315	0.072	0.033	-0.069	0.52	-0.013	0.186	0.134	0.419	0.049	-0.119	-0.161	-0.204	0.34	0.052	0.029	0.123	0.173	-0.818	0.247	0.197	-0.014	-0.087	0.127	-0.433	-0.289	0.196
PAX1	0.157	-0.051	0.202	-0.093	0.116	0.039	0.293	-0.106	0.645	0.014	0.202	0.229	0.043	-0.053	0.683	0.611	0.193	0.605	0.168	-0.096	0.286	0.121	-0.018	0.038	0.125	-0.184	0.678	0.263	-0.275	0.415	-0.082	-0.062	-0.112	-0.315	0.063	0.443	0.003	-0.278	0.012	0.082	-0.517	0.348	0.458	-0.043	0.239	0.348	-0.072	-0.065	0.376
PAX4	-0.094	0.16	0.203	0.097	0.194	0.378	-0.224	-0.292	0.536	0.154	-0.164	-0.008	-0.173	-0.067	0.375	0.415	0.174	0.724	-0.132	-0.322	0.378	-0.07	0.127	-0.093	0.255	-0.388	0.612	0.182	-0.266	0.228	0.045	-0.262	0.102	-0.07	0.244	0.515	-0.242	-0.476	-0.134	-0.083	-0.342	-0.003	0.305	-0.326	0.219	0.079	-0.15	-0.14	0.061
PAX5	0.143	-0.512	0.747	-0.19	-0.183	-0.15	-0.67	0.378	0.927	0.147	-0.047	0.503	0.388	0.333	0.384	0.545	-0.065	0.422	0.295	0.077	-0.28	-0.013	0.131	0.117	-0.014	0.404	1.087	0.053	0.164	0.434	-0.238	0.337	-0.435	-0.646	-0.161	0.163	0.447	0.197	0.207	0.249	0.064	0.211	0.011	0.295	0.077	0.327	0.177	-0.273	0.407
PAX7	0.002	0.308	0.224	0.197	0.133	0.149	-0.152	-0.197	0.645	0.273	0.258	0.006	-0.041	0.368	0.144	0.1	0.041	0.084	-0.137	0.178	0.16	-0.168	0.596	-0.087	0.434	-0.035	0.709	0.209	0.208	0.273	0.199	-0.016	0.094	0.08	0.053	0.144	-0.152	0.047	0.025	0.043	-0.622	0.026	0.035	-0.02	0.279	0.042	-0.142	-0.398	0.008
PAX8	0.059	-0.055	0.037	-0.305	-0.139	-0.094	-0.342	0.225	0.706	0.297	0.481	0.052	0.05	0.13	0.315	0.346	0.05	0.4	0.164	0.017	0.015	-0.029	-0.178	0.062	-0.026	0.004	0.464	-0.174	-0.174	0.332	0.067	0.099	-0.299	-0.258	-0.093	-0.038	0.151	-0.028	-0.039	0.108	-0.823	0.194	0.214	0.127	0.106	0.282	-0.291	-0.474	0.311
PBX1	-0.022	0.213	0.041	0.014	0.111	0.122	0.138	-0.164	0.496	0.208	0.295	-0.028	0.037	0.635	0.31	0.095	0.047	0.145	-0.044	0.429	0.236	0.039	0.55	-0.163	0.535	-0.146	0.677	-0.095	0.072	0.202	0.562	0.025	0.14	0.141	-0.021	0.433	-0.128	-0.001	-0.066	0.155	-0.834	0.192	0.41	-0.105	0.298	0.06	-0.172	-0.319	0.072
PBX2	-0.059	0.157	0.146	0.039	0.121	0.152	-0.13	-0.123	0.708	0.294	0.31	-0.007	-0.012	0.424	0.23	0.108	0.044	0.296	-0.035	0.246	0.129	-0.07	0.587	-0.134	0.435	-0.066	0.694	0.026	0.125	0.34	0.345	-0.049	0.056	-0.003	0.032	0.276	-0.091	0.028	-0.064	0.043	-0.687	0.199	0.284	-0.032	0.282	0.061	-0.14	-0.435	0.07
PBX3	-0.09	0.043	0.156	-0.028	0.005	0.201	-0.452	0.01	0.842	0.507	0.394	-0.035	-0.006	0.414	0.219	0.171	-0.001	0.37	-0.017	0.118	-0.042	-0.203	0.469	-0.092	0.254	0.073	0.625	-0.167	0.104	0.258	0.187	-0.088	-0.05	-0.157	-0.005	0.145	-0.002	0.099	-0.1	-0.034	-0.632	0.192	0.232	0.084	0.187	0.081	-0.267	-0.53	0.044
PBX4	0.108	-0.327	0.299	-0.353	-0.089	0.106	-0.584	0.092	0.427	-0.111	-0.113	0.211	0.268	0.247	0.329	0.222	-0.132	0.313	0.285	0.094	-0.076	0.088	0.217	0.067	-0.074	-0.039	0.486	-0.296	0.07	0.626	0.187	0.326	-0.433	-0.529	-0.219	-0.146	0.178	-0.185	-0.028	0.102	-0.613	0.152	0.059	-0.034	-0.078	0.309	-0.322	-0.478	0.265
PC	-0.158	0.103	0.298	0.036	0.232	0.306	-0.145	-0.216	0.526	0.08	-0.107	-0.038	-0.09	0.388	0.374	0.167	0.141	0.549	-0.046	0.008	0.237	0.037	0.573	-0.221	0.464	-0.261	0.629	-0.018	0.014	0.373	0.542	-0.13	0.139	-0.023	0.188	0.524	-0.208	-0.306	-0.194	0.039	-0.408	0.071	0.365	-0.234	0.294	0.013	-0.113	-0.226	-0.018
PCAF	0.104	-0.374	-0.217	-0.395	-0.168	-0.302	0.485	0.107	-0.532	-0.491	-0.036	0.1	0.275	0.266	0.194	-0.08	-0.292	0.116	0.429	0.643	-0.173	0.455	0.244	0.026	0.001	-0.139	-0.342	-0.331	0.263	0.15	0.623	0.619	-0.154	-0.024	-0.269	0.209	0.162	-0.009	-0.008	0.343	-0.167	0.121	0.155	-0.035	-0.023	0.191	-0.015	0.433	0.212
PCQAP	-0.092	-0.155	0.241	-0.033	0.058	0.324	-0.516	-0.107	0.606	0.155	-0.089	0.034	-0.069	-0.057	0.104	0.34	-0.01	0.806	0.072	-0.285	0.022	-0.121	0.417	-0.025	0.048	-0.203	0.409	-0.014	0.013	0.34	-0.032	-0.152	-0.069	-0.284	0.123	0.279	-0.068	-0.234	-0.142	-0.144	-0.167	0.188	0.234	-0.179	0.1	0.072	-0.116	-0.246	0.104
PDLIM1	0.254	-0.148	-0.1	-0.189	0.09	-0.306	1.042	0.242	-0.35	-0.5	0.081	0.16	0.267	0.268	0.541	-0.407	0.07	-0.35	0.283	0.353	-0.043	0.355	-0.5	0.004	-0.134	0.21	-0.11	-0.061	-0.122	0.145	0.184	0.144	-0.115	-0.131	-0.128	-0.026	0.25	0.17	0.062	0.258	-0.019	0.152	-0.042	0.188	-0.135	0.353	0.039	0.519	0.146
PDLIM3	0.069	-0.056	-0.012	0.093	0.018	-0.095	0.33	-0.026	-0.825	-0.532	-0.575	0.094	0.032	-0.27	-0.245	-0.245	-0.061	-0.405	-0.021	-0.102	0.021	0.222	-0.324	0.073	-0.213	-0.05	-0.508	0.272	0.021	-0.269	-0.074	0.062	0.085	0.127	0.007	-0.001	-0.003	-0.084	0.158	0.072	0.775	-0.246	-0.322	-0.115	-0.23	-0.149	0.271	0.607	-0.096
PDLIM4	-0.017	0.085	0.369	0.062	0.045	0.277	-0.271	-0.111	0.671	0.417	0.217	0.082	0.024	0.446	0.146	0.205	-0.08	0.185	-0.056	0.17	0.009	-0.051	0.662	0.003	0.363	0.023	0.587	0.271	0.336	0.237	0.312	-0.191	0.068	-0.028	-0.019	0.22	-0.07	0.084	0.079	0.001	-0.368	0.228	0.19	0.017	0.149	0.035	-0.137	-0.315	0.017
PDLIM7	0.178	0.089	-0.17	0.052	-0.074	-0.074	0.528	-0.03	-0.934	-0.422	-0.38	0.084	0.048	-0.02	-0.086	-0.303	-0.164	-0.539	-0.032	0.084	0.059	0.292	-0.613	0.116	-0.309	-0.093	-0.612	0.325	-0.016	-0.394	0.12	0.017	0.111	0.229	-0.099	0.011	-0.008	-0.071	0.253	0.139	0.348	-0.255	-0.36	-0.088	-0.368	-0.055	-0.047	0.699	-0.106
PER1	0.164	0.002	0.142	-0.231	-0.202	-0.078	0.338	0.066	-0.624	-0.168	-0.254	0.068	-0.015	-0.226	-0.15	0.32	-0.012	0.008	0.003	-0.38	0.2	0.306	-0.999	0.296	-0.242	-0.309	-0.505	0.179	-0.224	-0.408	0.216	-0.09	-0.022	0.1	0.006	0.123	-0.019	-0.325	0.121	0.228	0.245	-0.144	-0.048	-0.248	-0.264	0.031	-0.035	0.744	0.119
PFN1	-0.193	0.202	0.092	-0.059	0.331	0.186	0.122	-0.272	0.409	-0.127	-0.12	-0.079	-0.093	0.329	0.491	0.203	0.335	0.39	-0.075	0.128	0.558	0.203	0.521	-0.303	0.707	-0.456	0.763	-0.145	-0.252	0.402	0.708	0.022	0.161	0.089	0.181	0.723	-0.271	-0.48	-0.267	0.171	-0.646	0.061	0.654	-0.37	0.498	-0.029	-0.003	-0.323	0.105
PGR	0.189	-0.38	0.322	-0.312	-0.083	0.261	-0.096	-0.297	-0.666	-0.67	-1.052	0.309	0.24	-0.156	0.407	0.636	-0.209	0.478	0.224	-0.09	0.285	0.568	-0.121	0.203	-0.097	-0.632	-0.033	0.127	-0.141	0.236	0.306	0.22	-0.12	-0.103	-0.122	0.302	-0.105	-0.865	0.08	0.146	0.09	-0.035	0.271	-0.589	-0.253	0.281	-0.059	0.34	0.218
PHC2	-0.119	0.046	0.394	0.019	0.089	0.437	-0.521	-0.162	0.579	0.36	-0.062	-0.01	-0.098	0.119	0.077	0.242	0.015	0.496	-0.109	-0.272	0.094	-0.142	0.322	-0.011	0.203	-0.167	0.43	0.099	0.087	0.239	0.166	-0.289	0.008	-0.185	0.127	0.201	-0.135	-0.22	-0.091	-0.128	-0.185	0.058	0.131	-0.181	0.079	-0.008	-0.208	-0.238	-0.038
PHF17	-0.018	0.079	0.103	0.058	0.08	0.152	-0.105	-0.153	0.583	0.117	0.124	0.039	-0.02	0.399	0.274	0.211	-0.018	0.553	0.041	0.181	0.131	-0.007	0.521	-0.143	0.285	-0.183	0.639	0.03	0.057	0.291	0.341	-0.012	0.083	-0.007	0.063	0.48	-0.111	-0.093	-0.063	0.08	-0.664	0.188	0.294	-0.122	0.207	0.088	-0.17	-0.252	0.109
PHF2	0.082	0.003	-0.039	-0.246	0.139	-0.124	0.583	-0.048	0.328	-0.194	0.292	0.031	0.132	0.426	0.521	0.048	0.129	0.441	0.236	0.385	0.244	0.221	0.1	-0.148	0.347	-0.24	0.524	-0.332	-0.154	0.488	0.579	0.248	-0.086	-0.118	-0.015	0.368	0.013	-0.135	-0.195	0.271	-0.949	0.284	0.443	-0.141	0.261	0.313	-0.147	-0.052	0.289
PHOX2A	-0.016	0.089	0.238	0.234	0.104	0.454	-0.53	-0.264	0.422	0.139	-0.279	0.037	-0.15	-0.123	0.191	0.21	-0.052	0.612	-0.107	-0.409	0.072	-0.242	0.155	-0.018	-0.122	-0.19	0.348	0.287	-0.031	0.211	-0.267	-0.27	0.028	-0.188	0.183	0.141	-0.178	-0.318	-0.021	-0.235	-0.124	-0.115	-0.168	-0.189	-0.066	0.091	-0.302	-0.117	-0.084
PIAS2	-0.164	-0.13	0.233	-0.14	0.324	-0.071	0.031	-0.036	0.913	-0.099	0.162	0.078	-0.004	-0.064	0.468	0.264	0.366	0.733	0.176	0.007	0.249	0.042	0.577	-0.239	0.528	-0.134	0.935	-0.137	-0.162	0.769	0.166	0.186	-0.158	-0.4	0.195	0.489	0.019	-0.194	-0.28	0.106	-0.373	0.291	0.541	-0.065	0.591	0.133	0.256	-0.399	0.334
PIAS4	-0.066	0.079	0.193	0.019	0.167	0.269	-0.121	-0.222	0.587	0.131	0.073	0.003	-0.025	0.337	0.338	0.202	0.045	0.492	0.01	0.127	0.183	-0.006	0.656	-0.137	0.406	-0.22	0.627	0.012	0.089	0.406	0.376	-0.055	0.067	-0.055	0.078	0.388	-0.159	-0.19	-0.123	0.009	-0.581	0.18	0.346	-0.172	0.267	0.096	-0.164	-0.316	0.066
PIR	0.026	-0.101	-0.166	-0.069	0.032	-0.196	0.522	0.037	-0.785	-0.531	-0.422	0.031	0.044	-0.217	-0.011	-0.238	0.06	-0.214	0.059	-0.028	0.09	0.257	-0.583	-0.021	-0.181	-0.113	-0.461	-0.07	-0.225	-0.212	0.026	0.176	0.016	0.036	0.017	0.112	0.056	-0.166	-0.001	0.128	0.523	-0.216	-0.115	-0.124	-0.129	-0.056	0.206	0.613	-0.016
PITPNC1	-0.022	-0.094	0.44	0.04	0.083	0.167	-0.318	0.06	0.912	0.275	0.169	0.191	0.068	0.353	0.162	0.157	0.003	0.393	0.061	0.024	-0.055	-0.09	0.538	-0.044	0.233	0.143	0.815	0.206	0.231	0.36	0.115	-0.117	-0.075	-0.335	0.035	0.378	0.092	0.172	0.052	0.058	-0.192	0.288	0.14	0.097	0.169	0.05	0	-0.244	0.155
PITX1	0.105	-0.239	0.253	-0.146	-0.18	0.183	-0.712	0.049	0.471	0.116	-0.16	0.179	0.065	-0.13	0.022	0.533	-0.108	0.672	0.126	-0.387	-0.015	-0.094	-0.205	0.163	-0.304	-0.141	0.38	-0.037	-0.165	0.194	-0.288	-0.048	-0.262	-0.376	-0.032	0.039	0.085	-0.228	0.024	-0.052	-0.303	0.144	0.06	-0.136	-0.176	0.193	-0.218	-0.264	0.25
PITX2	-0.216	0.691	-0.33	0.73	0.455	0.154	0.146	-0.422	0.471	0.093	0.176	-0.272	-0.343	0.257	-0.042	-0.477	0.268	-0.064	-0.418	0.193	0.339	-0.45	0.811	-0.49	0.543	-0.072	0.676	0.189	-0.027	0.015	-0.116	-0.154	0.521	0.482	0.34	0.404	-0.388	0.14	-0.136	-0.174	-0.427	-0.216	-0.057	-0.09	0.493	-0.301	0.07	-0.42	-0.303
PITX3	-0.161	0.139	0.055	0.229	0.049	0.448	-0.887	-0.13	0.492	0.328	-0.224	-0.059	-0.201	-0.137	-0.05	0.012	-0.009	0.438	-0.242	-0.456	0.074	-0.41	-0.079	-0.093	-0.173	-0.107	0.387	0.044	-0.177	-0.002	-0.386	-0.234	-0.024	-0.24	0.161	0.159	-0.099	-0.204	-0.058	-0.257	-0.089	-0.279	-0.26	-0.147	-0.07	-0.116	-0.331	-0.278	-0.137
PKNOX1	-0.036	-0.315	0.347	-0.088	-0.048	0.155	-0.644	0.127	0.677	0.182	-0.057	0.166	0.004	-0.261	0.025	0.322	-0.042	0.727	0.141	-0.422	-0.172	-0.156	0.044	0.084	-0.217	0.061	0.372	0.071	0.005	0.31	-0.333	-0.101	-0.269	-0.542	0.077	0.104	0.149	-0.048	-0.027	-0.104	0.142	0.164	-0.021	0.039	-0.041	0.105	-0.026	-0.131	0.186
PKNOX2	0.294	-0.018	0.134	-0.286	-0.107	-0.259	0.853	0.129	-0.693	-0.442	-0.206	0.241	0.204	0.199	0.371	0.09	0.005	-0.373	0.144	0.149	0.221	0.575	-0.933	0.2	-0.112	-0.144	-0.246	0.255	-0.178	-0.173	0.504	0.144	-0.064	0.054	-0.148	0.214	0.115	-0.217	0.244	0.452	0.009	-0.076	-0.014	-0.072	-0.218	0.215	-0.037	0.79	0.197
PLAGL1	-0.035	-0.003	0.309	0.031	0.05	0.209	-0.351	-0.064	0.793	0.361	0.255	0.056	0.005	0.266	0.157	0.276	-0.022	0.389	0.016	0.048	-0.03	-0.128	0.677	-0.018	0.289	0.038	0.612	0.107	0.239	0.327	0.131	-0.121	-0.014	-0.141	0.027	0.173	-0.042	0.07	-0.022	-0.034	-0.381	0.26	0.222	0.041	0.202	0.082	-0.096	-0.405	0.084
PLAGL2	-0.026	0.176	0.13	0.138	0.088	0.109	-0.096	-0.118	0.789	0.354	0.397	-0.002	-0.089	0.292	0.25	0.298	0.077	0.449	-0.031	0.108	0.108	-0.164	0.563	-0.097	0.349	-0.056	0.674	0.161	0.093	0.225	0.094	-0.098	0.112	0.051	0.102	0.343	-0.111	0.037	-0.033	-0.002	-0.564	0.195	0.277	0.022	0.343	0.091	-0.09	-0.341	0.096
PMF1	-0.082	0.25	-0.039	0.174	0.264	0.15	0.205	-0.2	0.487	0.013	0.143	-0.009	-0.073	0.573	0.455	-0.009	0.168	0.162	-0.05	0.375	0.307	0.058	0.702	-0.295	0.503	-0.181	0.709	0.158	-0.002	0.26	0.427	-0.059	0.267	0.202	0.09	0.638	-0.174	-0.092	-0.041	0.069	-0.582	0.148	0.428	-0.09	0.407	-0.015	-0.051	-0.31	0.023
PML	-0.115	0.215	0.217	0.132	0.343	0.216	0.153	-0.253	0.626	-0.021	-0.011	-0.031	-0.091	0.344	0.362	0.247	0.321	0.365	-0.101	0.048	0.458	0.028	0.765	-0.232	0.709	-0.298	0.896	0.06	-0.079	0.313	0.399	-0.112	0.243	0.14	0.219	0.697	-0.261	-0.247	-0.177	0.095	-0.417	0.162	0.564	-0.278	0.534	-0.009	0.136	-0.28	0.102
POLR2A	0.022	0.15	0.153	-0.096	0.224	-0.002	0.345	-0.176	0.7	0.069	0.284	0.08	0.068	0.294	0.606	0.405	0.303	0.334	0.017	0.226	0.463	0.127	0.275	-0.143	0.62	-0.215	0.984	-0.078	-0.259	0.44	0.37	0.086	-0.011	-0.102	0.057	0.519	-0.092	-0.211	-0.133	0.225	-0.884	0.278	0.629	-0.14	0.465	0.208	-0.007	-0.347	0.307
POLR2I	-0.196	-0.209	0.143	-0.061	0.357	-0.166	0.23	-0.128	-0.586	-0.977	-0.984	0.062	0.05	-0.453	0.01	-0.266	0.281	0.111	0.062	-0.123	0.31	0.321	0.03	-0.24	0.285	-0.315	0.097	-0.178	-0.231	0.369	0.173	0.456	-0.051	-0.131	0.216	0.302	-0.043	-0.491	-0.233	0.184	0.751	-0.35	-0.009	-0.412	0.228	-0.142	0.62	0.346	0.046
POU1F1	0.286	-0.242	0.34	-0.526	0.064	-0.044	0.238	0.048	0.315	-0.373	0.059	0.25	0.356	0.251	0.346	0.311	0.173	0.119	0.355	0.058	0.31	0.291	-0.133	0.144	0.151	-0.255	0.574	-0.356	-0.204	0.754	0.314	0.271	-0.434	-0.488	-0.216	-0.143	0.167	-0.281	-0.083	0.227	-0.9	0.468	0.449	-0.225	0.066	0.433	-0.13	-0.376	0.515
POU2F1	0.002	0.122	0.498	0.16	0.228	0.293	-0.233	-0.269	0.523	-0.063	-0.394	0.163	0.01	0.163	0.343	0.277	0.127	0.448	-0.116	-0.185	0.332	-0.016	0.219	-0.103	0.332	-0.218	0.915	0.216	-0.095	0.369	0.152	-0.064	0.022	-0.193	0.179	0.448	-0.159	-0.348	-0.029	0.096	-0.296	-0.073	0.063	-0.286	0.15	0.091	-0.051	-0.124	0.075
POU2F3	0.022	0.046	0.269	0.147	0.191	0.376	-0.157	-0.359	0.527	0.045	-0.194	0.135	-0.027	0.001	0.378	0.441	0.047	0.535	-0.043	-0.126	0.278	-0.014	0.514	-0.041	0.256	-0.269	0.675	0.299	-0.045	0.345	-0.029	-0.182	0.072	-0.148	0.114	0.428	-0.201	-0.336	-0.012	-0.088	-0.321	0.181	0.311	-0.245	0.163	0.114	-0.088	-0.225	0.105
POU3F3	0.157	-0.112	-0.048	-0.256	-0.111	-0.236	-0.189	0.232	0.845	0.17	0.541	0.169	0.182	0.169	0.446	0.393	0.092	0.305	0.23	0.192	0.053	-0.038	-0.092	0.022	0.005	0.117	0.795	-0.251	-0.269	0.407	-0.15	0.272	-0.358	-0.358	-0.167	0.026	0.238	0.1	0.001	0.177	-0.993	0.322	0.304	0.207	0.174	0.36	-0.183	-0.615	0.454
POU5F1	-0.236	0.488	-0.13	0.366	0.433	0.403	-0.285	-0.583	0.221	-0.114	-0.305	-0.26	-0.261	-0.08	-0.229	-0.121	0.263	0.08	-0.375	-0.082	0.588	-0.237	0.839	-0.306	0.634	-0.523	0.558	-0.005	-0.139	0.287	0.043	-0.123	0.332	0.382	0.254	0.172	-0.488	-0.397	-0.251	-0.25	-0.469	-0.139	0.25	-0.545	0.418	-0.273	0.084	-0.709	-0.165
POU6F1	0.484	-0.108	0.726	-0.169	-0.172	-0.287	0.507	0.157	-0.363	-0.533	-0.481	0.501	0.461	0.574	0.267	0.212	-0.154	-0.309	0.181	0.186	0.085	0.498	-0.73	0.268	-0.042	0.063	0.431	0.275	0.104	0.036	0.541	0.342	-0.194	-0.13	-0.198	0.13	0.209	-0.034	0.376	0.675	-0.137	-0.093	-0.337	-0.074	-0.348	0.353	0.014	0.693	0.284
PPARA	0.182	-0.211	0.176	-0.025	-0.004	-0.073	0.426	-0.051	-0.772	-0.663	-0.715	0.273	0.161	-0.193	-0.031	0.065	-0.073	-0.231	0.105	-0.084	0.114	0.413	-0.318	0.15	-0.181	-0.156	-0.285	0.351	-0.022	-0.149	0.024	0.101	0.021	0	-0.052	0.22	0.035	-0.232	0.222	0.184	0.7	-0.069	-0.096	-0.206	-0.238	-0.017	0.3	0.679	0.088
PPARBP	-0.018	-0.012	0.093	-0.216	0.161	-0.128	0.121	0.056	0.649	-0.042	0.389	0.023	0.048	0.267	0.49	-0.003	0.172	0.445	0.228	0.241	0.085	0.047	0.269	-0.165	0.283	-0.065	0.58	-0.202	-0.028	0.705	0.364	0.26	-0.209	-0.281	0.028	0.1	0.075	-0.073	-0.186	0.145	-0.793	0.18	0.226	0.055	0.345	0.278	-0.143	-0.352	0.239
PPARD	-0.084	-0.037	0.17	-0.003	0.474	0.169	0.86	-0.614	-0.155	-0.588	-0.532	0.025	-0.018	-0.376	0.262	0.34	0.405	0.68	0.004	-0.285	0.692	0.187	0.135	-0.211	0.566	-0.692	0.425	-0.333	-0.428	0.325	0.242	0.182	0.085	-0.342	0.317	0.869	-0.302	-0.699	-0.416	0.114	0.005	0.101	0.623	-0.693	0.428	-0.05	0.292	0.518	0.197
PPARG	-0.199	-0.2	0.304	-0.499	0.085	0.101	-0.177	-0.11	0.133	-0.155	-0.231	-0.084	0.063	0.045	0.188	0.424	0.16	0.532	0.124	-0.031	0.311	0.313	0.409	-0.052	0.585	-0.476	0.294	-0.59	-0.069	0.454	0.868	0.294	-0.171	-0.182	0.038	0.334	-0.136	-0.553	-0.385	0.249	-0.381	0.078	0.628	-0.43	0.336	0.035	0.02	-0.18	0.21
PPARGC1A	0.37	-0.243	0.2	-0.289	-0.231	-0.272	0.594	0.264	-0.37	-0.319	-0.016	0.425	0.337	0.15	0.306	0.289	-0.145	-0.587	0.253	0.242	0.016	0.486	-0.353	0.369	-0.149	0.116	-0.074	0.416	0.17	-0.223	0.195	0.33	-0.224	-0.208	-0.346	0.309	0.278	0.091	0.447	0.489	0.274	0.081	-0.053	0.18	-0.139	0.187	0.039	0.737	0.367
PPRC1	-0.085	-0.076	0.234	-0.027	0.052	0.18	-0.443	-0.004	0.884	0.389	0.288	0.011	0.012	0.227	0.215	0.218	0.028	0.581	0.055	0.004	-0.073	-0.222	0.487	-0.09	0.21	0.065	0.662	-0.173	0.079	0.399	0.014	-0.06	-0.107	-0.282	0.052	0.112	0.027	0.057	-0.147	-0.082	-0.469	0.24	0.227	0.053	0.203	0.138	-0.14	-0.492	0.096
PRDM1	0.001	0.044	0.221	0.138	0.111	0.164	-0.166	-0.107	0.738	0.195	0.199	0.105	0.03	0.373	0.279	0.163	-0.036	0.261	0.022	0.207	0.002	-0.066	0.816	-0.095	0.316	0.075	0.708	0.192	0.258	0.325	0.187	-0.045	0.046	-0.111	0.013	0.344	-0.059	0.118	0.033	0.046	-0.431	0.239	0.184	0.077	0.216	0.063	-0.089	-0.336	0.078
PRDM12	0.344	-0.339	0.257	-0.507	-0.299	-0.267	-0.174	0.31	0.472	-0.03	0.24	0.397	0.477	0.416	0.412	0.465	-0.11	0.087	0.366	0.311	-0.001	0.193	-0.442	0.215	-0.119	0.098	0.741	-0.363	-0.134	0.383	0.121	0.554	-0.58	-0.589	-0.405	-0.028	0.41	0.042	0.156	0.425	-0.945	0.274	0.148	0.119	-0.096	0.463	-0.284	-0.286	0.571
PRDM15	-0.067	0.469	-0.076	0.461	0.07	0.696	-0.569	-0.493	0.139	0.436	-0.268	-0.177	-0.288	0.119	0.265	-0.039	-0.192	0.482	-0.392	-0.237	0.14	-0.416	-0.097	-0.122	-0.155	-0.306	0.158	0.262	-0.104	-0.148	-0.2	-0.419	0.276	0.182	0.195	0.104	-0.374	-0.394	-0.017	-0.375	-0.456	-0.464	-0.39	-0.29	-0.214	0.049	-0.719	-0.073	-0.419
PRDM2	-0.143	0.149	-0.001	0.069	0.308	0.096	0.176	-0.152	0.783	0.152	0.371	-0.091	-0.067	0.358	0.423	0.017	0.274	0.457	0.009	0.247	0.236	-0.123	0.684	-0.302	0.569	-0.12	0.799	-0.171	-0.063	0.463	0.231	-0.002	0.112	-0.021	0.157	0.43	-0.107	-0.03	-0.251	-0.02	-0.634	0.242	0.488	-0.062	0.535	0.093	0.015	-0.438	0.093
PRDM4	-0.129	-0.067	0.408	-0.075	0.267	0.074	-0.025	-0.032	0.826	0.07	0.123	0.058	0.067	0.27	0.186	0.061	0.227	0.466	0.059	0.049	0.147	-0.021	0.564	-0.184	0.556	-0.017	0.888	-0.189	0.052	0.574	0.354	0.025	-0.082	-0.322	0.138	0.366	0.014	0.015	-0.223	0.118	-0.332	0.289	0.371	-0.089	0.384	0.046	0.17	-0.314	0.18
PREB	-0.036	-0.333	0.038	-0.094	-0.021	0.052	-0.147	0.016	-0.564	-0.514	-0.742	0.087	-0.001	-0.545	-0.205	0.08	-0.03	0.271	0.1	-0.421	0.026	0.156	-0.287	0.095	-0.307	-0.255	-0.391	0.023	-0.152	-0.109	-0.259	0.08	-0.072	-0.128	0.074	0.155	0.029	-0.36	-0.02	-0.041	0.855	-0.177	-0.094	-0.29	-0.164	-0.073	0.27	0.484	0.052
PRICKLE1	-0.072	0.029	0.1	0.053	0.14	0.075	-0.157	-0.042	0.907	0.275	0.399	0.01	-0.001	0.339	0.337	0.183	0.114	0.425	0.056	0.208	0.038	-0.157	0.74	-0.177	0.385	0.057	0.797	-0.088	0.078	0.409	0.097	0.01	0.004	-0.128	0.055	0.298	-0.02	0.11	-0.122	-0.004	-0.59	0.291	0.364	0.092	0.383	0.111	-0.042	-0.533	0.134
PRICKLE2	-0.093	0.009	0.146	-0.052	0.052	0.145	-0.394	-0.013	0.831	0.377	0.329	-0.027	0.017	0.356	0.281	0.179	0.052	0.449	0.024	0.127	0.004	-0.174	0.464	-0.137	0.287	0.032	0.697	-0.256	0.026	0.373	0.175	0.004	-0.084	-0.199	0.018	0.146	0	0.032	-0.159	-0.013	-0.679	0.193	0.277	0.042	0.236	0.121	-0.207	-0.567	0.087
PRKAR1A	0.794	-0.476	0.273	-0.538	-0.405	-0.777	0.75	0.622	0.301	-0.323	0.724	0.782	0.759	0.639	0.892	0.018	-0.453	-0.237	0.824	1.014	-0.518	0.499	-0.646	0.423	-0.549	0.586	0.43	0.495	0.406	0.769	0.031	0.781	-0.758	-0.633	-0.672	-0.509	0.817	0.589	0.666	0.596	-0.915	0.476	-0.454	0.732	-0.346	1.015	-0.296	0.258	0.732
PROK2	0.089	0.041	0.303	-0.074	0.061	0.188	-0.235	-0.226	0.475	-0.066	-0.168	0.194	0.094	0.163	0.372	0.466	-0.011	0.372	0.026	0.035	0.324	0.146	0.325	0.016	0.292	-0.292	0.78	0.127	-0.04	0.404	0.333	0.139	-0.118	-0.216	-0.029	0.41	-0.116	-0.35	0.029	0.211	-0.711	0.083	0.236	-0.247	0.127	0.157	-0.213	-0.258	0.253
PROX1	0.431	-0.481	0.535	-0.279	-0.299	-0.252	0.257	0.204	-0.063	-0.276	0.006	0.527	0.547	0.701	0.435	0.145	-0.576	-0.004	0.546	0.803	-0.521	0.472	0.458	0.282	-0.116	0.292	0.135	0.388	0.815	0.456	0.524	0.511	-0.285	-0.223	-0.437	-0.124	0.357	0.303	0.436	0.41	-0.155	0.305	-0.234	0.303	-0.267	0.52	-0.094	0.362	0.273
PRRX1	-0.012	0.037	0.207	0.038	0.098	0.072	-0.32	-0.041	0.86	0.162	0.215	0.106	0.024	0.2	0.163	0.23	0.07	0.379	0.031	0.059	0.115	-0.118	0.54	-0.083	0.294	-0.012	0.859	0.053	0.054	0.413	0.058	0.059	-0.091	-0.221	0.033	0.293	-0.003	0.039	-0.025	0.077	-0.578	0.207	0.197	0.002	0.273	0.072	-0.046	-0.477	0.215
PTTG1	-0.015	0.106	0.208	-0.047	-0.041	0.184	-0.343	-0.022	0.735	0.528	0.436	-0.002	0.037	0.488	0.201	0.222	-0.053	0.171	-0.038	0.21	-0.01	-0.127	0.455	-0.012	0.305	0.063	0.575	-0.056	0.193	0.208	0.303	-0.074	-0.035	-0.071	-0.076	0.078	-0.023	0.116	-0.009	0.032	-0.713	0.197	0.212	0.084	0.151	0.099	-0.301	-0.484	0.053
PURA	0.351	-0.512	0.481	-0.461	-0.024	-0.537	0.991	0.286	-0.521	-0.861	-0.358	0.525	0.502	0.083	0.394	0.047	-0.073	-0.199	0.512	0.416	-0.059	0.833	-0.344	0.232	0.027	0.101	0.002	0.335	0.18	0.435	0.534	0.445	-0.303	-0.267	-0.226	0.087	0.37	0.012	0.274	0.583	0.414	0.292	0.057	0.071	-0.14	0.385	0.494	0.766	0.447
PURB	0.046	-0.147	-0.137	-0.342	0.031	-0.319	0.759	0.08	-0.529	-0.584	-0.25	0.081	0.11	-0.026	0.354	0.011	0.14	0.182	0.215	0.13	0.274	0.507	-0.68	-0.066	0.03	-0.301	-0.119	-0.255	-0.401	0.034	0.532	0.334	-0.096	-0.085	0.008	0.493	0.079	-0.34	-0.108	0.41	-0.085	-0.047	0.261	-0.211	0.026	0.112	0.102	0.622	0.244
RAD54L	0.548	-0.411	0.173	-0.43	-0.267	-0.379	0.255	0.338	0.624	-0.1	0.631	0.547	0.409	0.066	0.295	0.569	-0.098	0.153	0.579	0.169	-0.103	0.208	-0.359	0.385	-0.439	0.155	0.452	0.26	-0.031	0.555	-0.379	0.266	-0.57	-0.646	-0.404	-0.201	0.488	0.234	0.363	0.206	-0.796	0.767	0.226	0.321	-0.118	0.554	-0.124	-0.248	0.757
RAP1GDS1	-0.025	0.133	0.174	-0.049	0.037	0.159	-0.17	-0.05	0.71	0.42	0.438	-0.014	0.026	0.506	0.232	0.123	0.001	0.187	-0.016	0.251	0.053	-0.085	0.478	-0.065	0.366	0.008	0.593	-0.057	0.169	0.29	0.387	-0.054	-0.014	-0.065	-0.043	0.147	-0.038	0.09	-0.045	0.053	-0.754	0.217	0.249	0.044	0.209	0.096	-0.267	-0.437	0.067
RARA	-0.046	0.065	0.376	0.01	0.02	0.268	-0.362	-0.113	0.611	0.375	0.084	0.047	0.068	0.551	0.204	0.204	-0.07	0.311	-0.065	0.188	0.043	-0.068	0.487	-0.063	0.385	-0.034	0.692	-0.029	0.21	0.226	0.411	-0.056	0.03	-0.057	-0.009	0.258	-0.065	-0.014	-0.024	0.069	-0.507	0.101	0.183	-0.079	0.132	0.071	-0.201	-0.316	0.004
RARB	0.122	-0.124	0.257	-0.073	-0.026	0.069	-0.002	0.149	0.889	0.372	0.472	0.184	0.183	0.706	0.658	0.312	-0.043	0.367	0.2	0.412	-0.137	0.043	0.523	-0.02	0.224	0.23	0.788	0.113	0.168	0.343	0.202	-0.138	-0.012	-0.077	-0.107	0.252	0.138	0.232	0.083	0.074	-0.599	0.491	0.425	0.254	0.161	0.379	-0.134	-0.386	0.199
RARG	0.005	0	0.371	0.022	0.103	0.204	-0.287	-0.154	0.62	0.088	-0.124	0.159	0.11	0.413	0.369	0.261	0.033	0.47	0.006	0.102	0.178	-0.036	0.301	-0.122	0.306	-0.126	0.918	-0.05	-0.023	0.388	0.22	0.09	-0.059	-0.243	0.031	0.397	-0.025	-0.18	-0.043	0.111	-0.545	0.071	0.189	-0.163	0.167	0.146	-0.14	-0.288	0.133
RB1	-0.204	-0.034	0.192	0.142	0.175	0.305	-0.405	-0.178	0.644	0.105	-0.105	-0.035	-0.156	0.039	0.207	0.198	0.045	0.788	-0.005	-0.182	0.048	-0.181	0.756	-0.189	0.249	-0.174	0.533	-0.014	0.113	0.278	0.109	-0.023	0.062	-0.216	0.23	0.595	-0.161	-0.198	-0.2	-0.058	-0.057	-0.011	0.151	-0.147	0.304	-0.049	-0.073	-0.085	-0.003
RBBP7	-0.091	-0.084	0.105	-0.187	0.031	0.078	-0.294	-0.069	0.593	0.106	0.144	-0.036	0.004	0.151	0.251	0.389	0.068	0.68	0.121	0.05	0.129	-0.014	0.492	-0.093	0.328	-0.24	0.554	-0.34	-0.042	0.396	0.309	0.176	-0.103	-0.146	0.045	0.305	-0.069	-0.224	-0.236	0.082	-0.637	0.171	0.433	-0.165	0.314	0.14	-0.112	-0.391	0.208
RBL1	-0.077	0.134	0.054	-0.009	0.142	0.108	-0.011	-0.141	0.645	0.259	0.367	-0.055	0.024	0.482	0.319	0.122	0.106	0.213	-0.008	0.364	0.16	-0.063	0.692	-0.181	0.535	-0.074	0.689	-0.185	0.081	0.347	0.367	0.06	0.063	0.032	-0.002	0.258	-0.094	0.016	-0.141	0.044	-0.748	0.226	0.432	-0.032	0.386	0.083	-0.108	-0.514	0.077
RBL2	0.107	-0.03	0.295	0.057	-0.037	0.202	-0.138	0.021	0.578	0.256	0.227	0.186	0.173	0.795	0.365	0.023	-0.234	0.065	0.099	0.446	-0.174	-0.009	0.702	-0.012	0.182	0.183	0.597	0.19	0.472	0.204	0.372	0.027	0.007	-0.121	-0.161	0.311	0.073	0.253	0.178	0.132	-0.432	0.196	0.005	0.169	0.037	0.162	-0.295	-0.111	0.038
RBM14	-0.09	0.025	0.264	0.025	0.194	0.2	-0.173	-0.133	0.784	0.151	0.112	0.037	-0.057	0.128	0.324	0.273	0.143	0.61	0.021	-0.062	0.172	-0.079	0.56	-0.121	0.373	-0.145	0.743	0.052	0.015	0.433	0.163	-0.057	-0.009	-0.208	0.152	0.434	-0.096	-0.154	-0.141	0.013	-0.39	0.176	0.309	-0.108	0.341	0.094	-0.039	-0.273	0.143
RBPSUHL	0.526	-0.263	0.082	-0.248	-0.472	0.065	0.358	0.275	-0.293	0.09	0.09	0.384	0.415	0.622	0.134	0.127	-0.481	-0.152	0.243	0.195	-0.206	0.198	-0.995	0.426	-0.654	0.111	-0.136	0.065	0.057	-0.493	0.035	-0.021	-0.218	-0.285	-0.438	0.181	0.365	0.256	0.44	0.282	-0.279	0.232	-0.225	0.067	-0.692	0.365	-0.539	0.794	0.253
RCBTB1	-0.02	0.089	0.131	0.063	0.104	0.124	-0.158	-0.089	0.768	0.297	0.394	0.022	0.011	0.372	0.298	0.128	0.007	0.271	0.037	0.28	0.003	-0.122	0.758	-0.101	0.353	0.045	0.645	0.087	0.226	0.406	0.157	-0.013	0.018	-0.042	-0.006	0.134	-0.046	0.112	-0.026	-0.027	-0.606	0.247	0.23	0.094	0.293	0.136	-0.131	-0.499	0.078
RCHY1	-0.053	-0.149	-0.25	-0.221	-0.004	-0.231	0.514	0.141	-0.652	-0.34	-0.153	-0.069	0.086	0.038	0.1	-0.38	0.035	-0.136	0.122	0.204	-0.036	0.241	-0.543	-0.102	-0.097	-0.027	-0.465	-0.405	-0.184	-0.121	0.278	0.24	-0.042	-0.001	-0.038	0.037	0.131	-0.051	-0.128	0.144	0.249	-0.148	-0.01	-0.029	-0.086	0.007	0.076	0.476	-0.045
RCOR1	0.014	0.153	0.073	-0.123	0.145	0.179	0.104	-0.143	0.563	0.153	0.262	-0.013	0.046	0.475	0.344	0.097	0.142	0.314	0.007	0.164	0.318	0.019	0.106	-0.137	0.352	-0.232	0.68	-0.258	-0.187	0.38	0.45	-0.049	-0.035	-0.142	0.002	0.296	-0.073	-0.157	-0.162	0.094	-1.016	0.254	0.42	-0.19	0.182	0.15	-0.307	-0.381	0.158
RCOR3	0.226	0.043	0.013	-0.274	-0.057	-0.295	0.624	0.058	-0.54	-0.553	-0.196	0.199	0.274	0.547	0.338	-0.092	-0.033	-0.43	0.161	0.537	0.276	0.534	-0.401	0.009	0.147	-0.205	0.129	-0.049	-0.067	0.065	0.776	0.496	-0.085	0.099	-0.234	0.282	0.088	-0.178	0.163	0.549	-0.515	-0.121	0.033	-0.138	-0.041	0.155	-0.103	0.357	0.216
RELA	-0.048	-0.123	0.343	-0.07	0.066	0.202	-0.448	-0.03	0.759	0.145	0.004	0.11	0.035	0.156	0.2	0.323	0.034	0.616	0.082	-0.103	0.063	-0.068	0.453	-0.041	0.211	-0.096	0.718	-0.035	0.046	0.419	0.119	-0.007	-0.128	-0.317	0.06	0.324	0.003	-0.123	-0.09	0.031	-0.352	0.197	0.241	-0.099	0.185	0.109	-0.074	-0.329	0.19
RELB	0.008	-0.207	0.552	-0.345	0.033	-0.149	0.194	0.185	-0.149	-0.485	-0.357	0.216	0.277	0.579	0.027	-0.154	-0.032	-0.24	0.191	0.298	0.067	0.496	0.29	0.001	0.415	-0.052	0.3	-0.119	0.381	0.271	1.113	0.465	-0.175	-0.231	-0.122	0.463	0.127	-0.037	0.038	0.616	0.08	-0.061	-0.005	-0.125	0.087	-0.073	0.137	0.428	0.18
REST	0.128	0.05	0.017	-0.2	-0.108	-0.073	0.019	0.022	0.617	0.351	0.67	0.017	0.109	0.411	0.147	0.349	-0.029	0.198	0.142	0.353	0.04	-0.011	0.355	0.068	0.268	-0.038	0.45	-0.143	0.106	0.29	0.258	0.078	-0.092	0.035	-0.164	-0.062	0.032	0.142	-0.009	0.09	-1.011	0.431	0.423	0.069	0.205	0.245	-0.202	-0.538	0.265
RFP	-0.257	-0.123	0.189	-0.026	0.116	0.333	-0.599	-0.027	0.86	0.441	0.119	-0.092	-0.133	0.012	0.241	0.198	0.11	0.878	-0.003	-0.271	-0.052	-0.274	0.339	-0.173	0.134	-0.035	0.513	-0.254	-0.094	0.335	-0.049	-0.231	-0.066	-0.361	0.203	0.271	-0.025	-0.131	-0.292	-0.22	-0.17	0.143	0.281	-0.039	0.202	0.039	-0.145	-0.382	-0.007
RFX1	-0.075	0.055	0.242	0.153	-0.023	0.298	-0.551	-0.083	0.837	0.596	0.259	-0.004	-0.087	0.213	0.109	0.312	-0.066	0.593	-0.09	-0.11	-0.092	-0.317	0.386	-0.038	0.113	0.061	0.567	0.07	0.118	0.101	-0.1	-0.256	0.04	-0.132	0.099	0.199	-0.06	0.074	-0.039	-0.147	-0.341	0.137	0.1	0.048	0.097	0.052	-0.223	-0.343	-0.023
RFX2	-0.03	-0.176	0.485	0.036	0.037	0.387	-0.614	-0.178	0.454	0.178	-0.333	0.16	0.046	-0.171	0.03	0.389	-0.093	0.432	-0.043	-0.322	-0.007	-0.091	0.375	0.099	0.066	-0.049	0.433	0.174	0.131	0.253	-0.153	-0.171	-0.112	-0.364	0.049	0.094	-0.056	-0.187	0.009	-0.128	0.156	0.1	0.041	-0.147	-0.058	0.028	-0.029	-0.182	0.038
RFX3	0.055	0.003	0.221	0.072	0.102	0.046	0.006	0.058	1.015	0.413	0.605	0.119	0.075	0.43	0.364	0.071	0.03	0.328	0.113	0.269	-0.134	-0.173	0.546	-0.076	0.23	0.272	0.764	0.166	0.209	0.461	-0.035	-0.147	-0.045	-0.213	-0.005	0.078	0.115	0.347	0.029	-0.049	-0.55	0.442	0.203	0.281	0.228	0.241	-0.075	-0.445	0.143
RFX5	-0.232	0.099	0.263	0.042	0.339	0.145	-0.092	-0.088	0.569	-0.062	-0.12	-0.093	-0.039	0.439	0.158	-0.169	0.283	0.343	-0.072	0.068	0.241	-0.004	0.569	-0.348	0.6	-0.114	0.789	-0.29	-0.061	0.45	0.552	-0.061	0.116	-0.02	0.224	0.408	-0.129	-0.105	-0.304	0.09	-0.353	0.088	0.349	-0.209	0.359	-0.084	0.137	-0.399	-0.021
RFXANK	-0.132	0.096	0.281	-0.015	0.164	0.345	-0.31	-0.155	0.697	0.353	0.098	-0.018	-0.022	0.384	0.307	0.118	0.082	0.4	-0.085	0.067	0.156	-0.06	0.42	-0.146	0.403	-0.111	0.683	-0.035	0.014	0.388	0.361	-0.221	0.033	-0.121	0.078	0.247	-0.104	-0.139	-0.133	-0.058	-0.545	0.174	0.33	-0.123	0.188	0.057	-0.194	-0.463	-0.006
RFXAP	-0.134	0.139	0.066	-0.028	0.162	0.141	0.114	-0.152	0.471	0.17	0.208	-0.067	0.021	0.569	0.22	-0.07	0.079	0.271	-0.043	0.34	0.215	-0.013	0.47	-0.239	0.544	-0.166	0.643	-0.313	0.059	0.222	0.627	0.125	0.069	-0.071	0.038	0.557	-0.089	-0.022	-0.189	0.176	-0.659	0.089	0.33	-0.159	0.323	-0.04	-0.16	-0.134	0.04
RING1	0.481	-0.429	0.38	-0.74	-0.189	-0.651	1.093	0.409	-0.416	-0.824	-0.011	0.608	0.505	0.232	0.514	0.274	-0.115	-0.245	0.629	0.512	0.114	1.071	-0.608	0.374	-0.035	-0.09	0.008	0.485	0.126	0.45	0.949	0.561	-0.453	-0.33	-0.388	0.329	0.419	-0.085	0.422	0.858	-0.235	0.393	0.195	0.088	-0.136	0.444	0.171	0.807	0.724
RNF14	0.128	-0.279	-0.029	-0.257	0.023	-0.392	0.798	0.134	-0.74	-0.745	-0.327	0.184	0.207	-0.078	0.165	-0.118	0.028	-0.271	0.291	0.257	0.037	0.555	-0.237	0.042	-0.029	-0.058	-0.375	0.041	-0.021	0.067	0.34	0.35	-0.071	0.003	-0.101	0.146	0.148	-0.094	0.076	0.326	0.44	0.051	0.094	-0.024	-0.037	0.079	0.365	0.603	0.183
RNF20	-0.04	-0.139	0.312	-0.102	0.098	0.188	-0.355	-0.006	0.796	0.127	0.07	0.092	0.071	0.224	0.28	0.223	0.05	0.609	0.117	-0.037	0.038	-0.074	0.453	-0.072	0.227	-0.052	0.747	-0.151	0.033	0.497	0.151	0.015	-0.16	-0.366	0.047	0.268	0.032	-0.078	-0.14	0.034	-0.453	0.234	0.248	-0.072	0.185	0.17	-0.109	-0.356	0.192
RNF4	-0.133	0.009	0.196	0.006	0.178	0.155	-0.19	-0.138	0.649	0.059	0.035	-0.019	-0.003	0.341	0.201	0.194	0.118	0.497	0.019	0.127	0.178	-0.032	0.785	-0.199	0.515	-0.169	0.759	-0.198	0.065	0.377	0.383	0.068	0.057	-0.058	0.107	0.478	-0.123	-0.11	-0.202	0.085	-0.468	0.181	0.419	-0.175	0.38	0.009	0.031	-0.378	0.11
RNF40	-0.039	-0.107	0.546	-0.097	0.03	0.307	-0.601	-0.038	0.671	0.249	-0.145	0.121	0.062	0.154	0.197	0.387	0.017	0.487	-0.01	-0.226	0.063	-0.061	0.259	0.044	0.209	-0.065	0.679	0.001	0.055	0.349	0.142	-0.106	-0.149	-0.323	0.049	0.159	-0.012	-0.196	-0.056	0.018	-0.216	0.089	0.143	-0.132	0.067	0.124	-0.121	-0.303	0.111
RORA	-0.174	0.293	-0.151	0.362	0.307	0.064	0.09	-0.326	0.459	-0.042	0.006	-0.103	-0.128	0.237	-0.016	-0.073	0.179	0.325	-0.175	0.264	0.336	-0.152	0.793	-0.369	0.6	-0.219	0.792	-0.03	-0.059	0.156	0.126	0.042	0.329	0.29	0.217	0.611	-0.249	-0.003	-0.165	0.01	-0.429	0.058	0.337	-0.24	0.472	-0.182	0.236	-0.354	-0.009
RORC	0.063	-0.263	-0.135	-0.062	0.076	-0.192	0.386	-0.018	-0.784	-0.879	-0.658	0.134	0.088	-0.318	-0.004	-0.091	0.006	-0.13	0.209	0.022	0.088	0.383	0.055	-0.002	-0.141	-0.213	-0.386	0.1	-0.056	0.03	-0.009	0.313	0.012	0.07	-0.018	0.182	0.012	-0.266	0.048	0.123	0.639	-0.091	0.001	-0.192	-0.033	-0.034	0.383	0.446	0.099
RREB1	-0.035	-0.022	0.215	-0.079	-0.118	0.351	-0.505	-0.263	-0.188	-0.039	-0.572	-0.052	-0.056	0.042	0.034	0.376	-0.194	0.811	-0.036	-0.26	0.144	0.012	-0.142	0.038	-0.028	-0.547	0.033	-0.192	-0.068	-0.01	0.313	0.063	0.022	0.057	0.103	0.259	-0.221	-0.606	-0.146	0.02	-0.235	-0.306	-0.03	-0.53	-0.135	0.109	-0.334	0.211	-0.05
RUNX1	0.247	-0.414	0.649	-0.387	-0.039	-0.286	0.078	0.033	0.265	-0.474	-0.157	0.434	0.479	0.27	0.198	0.311	-0.094	0.254	0.427	0.323	-0.002	0.262	0.279	0.117	0.253	-0.053	0.728	-0.251	0.313	0.763	0.407	0.84	-0.52	-0.669	-0.231	0.07	0.275	-0.075	0.038	0.489	-0.43	0.163	-0.009	-0.088	0.147	0.334	0.088	0.06	0.495
RUNX2	0.151	-0.214	0.125	-0.378	-0.297	-0.059	-0.443	0.209	0.479	0.216	0.263	0.122	0.278	0.508	0.257	0.305	-0.199	0.386	0.234	0.239	-0.123	-0.008	-0.191	0.082	-0.088	0.031	0.509	-0.587	-0.032	0.234	0.297	0.377	-0.389	-0.379	-0.259	-0.017	0.225	0.031	-0.045	0.264	-0.994	0.13	0.086	0.039	-0.115	0.335	-0.475	-0.323	0.29
RUNX3	-0.01	0.102	0.215	0.302	-0.032	0.465	-0.869	-0.2	0.326	0.21	-0.487	0.076	-0.082	-0.032	0.034	0.16	-0.156	0.445	-0.231	-0.419	0.042	-0.334	-0.172	-0.013	-0.261	-0.094	0.468	0.151	-0.13	-0.078	-0.392	-0.194	-0.006	-0.206	0.112	0.167	-0.111	-0.244	0.062	-0.166	-0.087	-0.33	-0.389	-0.198	-0.258	-0.003	-0.369	-0.113	-0.138
RXRA	0.369	-0.032	0.32	-0.254	-0.103	-0.145	0.769	-0.077	-0.815	-0.642	-0.557	0.26	0.216	-0.001	0.295	0.24	-0.097	0.05	0.149	-0.091	0.289	0.534	-1.009	0.271	-0.153	-0.39	-0.205	0.186	-0.172	-0.066	0.499	0.255	-0.123	-0.039	-0.054	0.208	-0.008	-0.48	0.158	0.488	-0.07	-0.237	-0.218	-0.368	-0.326	0.334	-0.132	1.029	0.216
RXRB	0.093	-0.582	0.49	-0.267	0.105	-0.054	0.125	0.058	0.08	-0.715	-0.638	0.369	0.193	-0.255	0.444	0.342	-0.005	0.918	0.459	-0.22	-0.02	0.407	0.115	0.047	-0.099	-0.217	0.299	0.145	-0.004	0.631	0.139	0.251	-0.272	-0.545	0.101	0.476	0.149	-0.409	-0.052	0.217	0.416	0.188	0.144	-0.205	0.013	0.319	0.276	0.487	0.371
RXRG	0.043	0.173	0.273	-0.108	0.098	-0.013	0.492	-0.154	-0.048	-0.049	0.081	-0.019	0.168	0.681	0.169	-0.109	-0.018	-0.169	-0.012	0.517	0.172	0.225	0.366	-0.068	0.623	-0.13	0.331	-0.184	0.292	0.19	0.919	0.224	0.093	0.189	-0.065	0.17	-0.108	0.001	-0.068	0.34	-0.546	0.017	0.157	-0.173	0.184	0.091	-0.067	0.12	-0.005
RYBP	-0.033	0.109	0.141	0.067	-0.049	0.277	-0.433	-0.077	0.796	0.635	0.418	-0.034	-0.035	0.381	0.214	0.254	-0.077	0.439	-0.071	0.075	-0.056	-0.291	0.34	-0.033	0.16	0.043	0.557	-0.053	0.111	0.121	0.024	-0.171	0.008	-0.095	0.002	0.117	-0.042	0.088	-0.041	-0.11	-0.636	0.149	0.144	0.062	0.111	0.127	-0.361	-0.417	-0.005
SAFB	0.001	0.121	0.174	0.025	0.015	0.282	-0.332	-0.177	0.554	0.272	0.145	0.002	-0.044	0.32	0.181	0.263	-0.069	0.455	-0.02	0.032	0.108	-0.111	0.43	-0.027	0.198	-0.205	0.491	0.044	0.12	0.245	0.247	-0.058	0.016	-0.053	0.021	0.242	-0.134	-0.149	-0.037	-0.011	-0.659	0.091	0.149	-0.139	0.126	0.1	-0.337	-0.295	0.054
SAP18	-0.048	-0.043	0.233	-0.182	0.031	0.057	-0.383	0.021	0.714	0.202	0.199	0.039	0.082	0.319	0.367	0.25	0.069	0.415	0.09	0.137	0.064	-0.028	0.322	-0.093	0.289	-0.032	0.71	-0.26	-0.02	0.492	0.299	0.15	-0.187	-0.246	-0.022	0.092	0.033	-0.102	-0.14	0.102	-0.729	0.137	0.266	-0.003	0.222	0.194	-0.191	-0.546	0.174
SAP30	-0.084	-0.045	0.011	-0.074	-0.105	0.403	-0.624	-0.043	0.56	0.507	0.183	-0.101	-0.053	0.252	0.008	0.146	-0.144	0.668	-0.014	-0.137	-0.075	-0.283	0.069	-0.021	-0.092	-0.135	0.26	-0.338	-0.034	0.064	0.023	-0.209	-0.07	-0.214	0.002	0.119	-0.021	-0.068	-0.16	-0.192	-0.555	0.132	0.137	-0.131	-0.089	0.077	-0.472	-0.311	-0.015
SATB1	0.201	-0.061	-0.52	-0.064	-0.126	-0.576	0.773	0.165	-0.181	-0.301	0.458	0.073	0.078	-0.054	0.231	0.03	-0.025	0.044	0.294	0.419	-0.066	0.148	-0.225	-0.012	-0.188	0.064	-0.157	-0.054	-0.126	-0.089	-0.132	0.441	-0.053	0.088	-0.109	0.18	0.167	0.223	0.078	0.249	-0.317	0.128	0.069	0.24	0.119	0.206	0.084	0.324	0.283
SBNO1	-0.356	0.186	-0.334	0.049	0.424	0.178	0.382	-0.266	-0.086	-0.377	-0.264	-0.342	-0.229	0.275	0.243	-0.425	0.346	0.527	-0.072	0.073	0.431	0.032	0.32	-0.531	0.483	-0.522	0.213	-0.619	-0.357	0.179	0.638	0.077	0.291	0.159	0.33	0.771	-0.29	-0.436	-0.53	0.026	-0.301	-0.171	0.427	-0.477	0.428	-0.185	-0.008	0.092	-0.146
SCAND1	-0.108	-0.086	0.24	-0.051	0.039	0.139	-0.565	0.027	0.782	0.244	0.145	-0.001	-0.014	0.194	0.139	0.213	0.036	0.602	0.073	-0.046	-0.051	-0.182	0.505	-0.099	0.191	-0.014	0.612	-0.178	0.079	0.415	0.076	0.024	-0.111	-0.219	0.072	0.12	0.009	-0.033	-0.156	-0.041	-0.408	0.14	0.177	-0.009	0.22	0.102	-0.098	-0.498	0.104
SCMH1	0.094	-0.342	0.48	-0.211	-0.045	0.05	-0.522	0.092	0.624	-0.097	-0.132	0.283	0.127	-0.132	0.233	0.478	-0.063	0.65	0.277	-0.231	-0.083	0.074	0.269	0.137	-0.088	-0.036	0.517	0.156	0.107	0.589	-0.046	0.133	-0.35	-0.52	-0.019	0.069	0.132	-0.183	0.036	0.084	-0.161	0.212	0.049	-0.004	0.02	0.262	-0.039	-0.22	0.333
SDCCAG33	-0.177	0.166	-0.264	0.004	0.17	0.099	0.189	-0.136	0.286	0.136	0.177	-0.166	-0.027	0.517	0.382	-0.22	0.091	0.359	-0.053	0.458	0.2	0.002	0.225	-0.346	0.423	-0.182	0.488	-0.388	-0.186	0.159	0.473	0.035	0.169	0.16	0.068	0.457	-0.094	-0.07	-0.245	0.043	-0.7	0.049	0.394	-0.154	0.262	0.045	-0.151	-0.23	-0.047
SERPINH1	-0.11	0.067	0.318	-0.016	0.169	0.221	-0.166	-0.09	0.837	0.357	0.252	0.023	-0.001	0.384	0.336	0.237	0.146	0.338	-0.043	0.104	0.153	-0.038	0.595	-0.128	0.508	-0.018	0.795	0.003	0.068	0.37	0.352	-0.159	0.03	-0.138	0.074	0.363	-0.073	-0.022	-0.109	0.033	-0.485	0.27	0.434	-0.019	0.327	0.047	-0.057	-0.437	0.087
SERTAD2	0.006	0.083	0.197	0.05	0.043	0.168	-0.216	-0.095	0.744	0.345	0.319	0.029	0.022	0.407	0.249	0.22	-0.03	0.383	0.009	0.183	0.018	-0.131	0.568	-0.064	0.304	0.001	0.664	0.017	0.168	0.303	0.193	-0.056	0.017	-0.056	0.008	0.19	-0.058	0.069	-0.035	0.009	-0.647	0.221	0.217	0.02	0.2	0.145	-0.192	-0.405	0.08
SET	0.021	-0.284	-0.093	-0.31	0.179	-0.329	0.541	0.14	0.324	-0.467	0.227	0.052	0.097	0.061	0.621	-0.002	0.199	0.732	0.473	0.263	0.008	0.233	0.196	-0.194	0.12	-0.123	0.296	-0.321	-0.161	0.744	0.253	0.364	-0.2	-0.252	0.071	0.202	0.148	-0.14	-0.275	0.157	-0.467	0.314	0.392	0.025	0.343	0.411	0.115	-0.042	0.343
SETDB2	-0.076	-0.158	0.326	-0.04	0.068	0.254	-0.494	-0.047	0.695	0.155	-0.057	0.061	-0.042	-0.023	0.245	0.323	0.013	0.823	0.095	-0.263	-0.027	-0.125	0.356	-0.036	0.059	-0.105	0.512	-0.013	0.022	0.418	-0.019	-0.092	-0.121	-0.341	0.14	0.231	-0.025	-0.2	-0.143	-0.084	-0.185	0.13	0.141	-0.094	0.119	0.156	-0.121	-0.221	0.112
SETMAR	0.219	0.077	-0.262	0.18	0.089	-0.17	0.846	-0.073	-0.432	-0.54	-0.044	0.146	-0.008	0.073	0.362	-0.124	-0.061	-0.207	0.168	0.3	0.061	0.303	0.191	-0.004	-0.127	-0.076	-0.251	0.591	0.116	-0.055	0.058	0.08	0.214	0.269	-0.024	0.356	-0.054	-0.004	0.249	0.138	0.125	0.033	-0.065	0.078	0.023	0.111	0.057	0.549	0.057
SFMBT1	-0.149	0.094	-0.03	-0.104	0.207	-0.062	0.022	-0.124	0.364	-0.156	0.065	-0.114	0.003	0.313	0.305	-0.032	0.199	0.364	0.054	0.289	0.251	0.045	0.458	-0.303	0.508	-0.233	0.599	-0.47	-0.118	0.489	0.534	0.335	-0.022	-0.014	0.089	0.279	-0.109	-0.211	-0.313	0.173	-0.761	-0.003	0.338	-0.185	0.406	0.063	-0.039	-0.413	0.099
SHOX2	0.041	-0.081	0.51	0.038	-0.017	0.262	-0.464	0.097	0.788	0.358	0.096	0.201	0.163	0.665	0.157	0.046	-0.14	0.187	0.024	0.142	-0.159	-0.111	0.452	-0.002	0.154	0.229	0.779	0.122	0.338	0.252	0.222	-0.127	-0.076	-0.28	-0.076	0.215	0.125	0.245	0.122	0.073	-0.28	0.205	-0.025	0.115	-0.023	0.096	-0.185	-0.259	0.049
SIN3A	-0.048	-0.102	0.316	0.044	0.207	0.209	-0.038	-0.156	0.505	-0.118	-0.16	0.061	0.044	0.355	0.359	0.199	0.065	0.597	0.113	0.096	0.089	0.048	0.821	-0.162	0.399	-0.154	0.655	-0.04	0.139	0.444	0.321	-0.012	0.098	-0.052	0.129	0.447	-0.117	-0.16	-0.157	0.037	-0.222	0.225	0.365	-0.181	0.278	0.142	0.073	-0.179	0.08
SIRT1	-0.082	0.207	-0.01	0.176	0.058	0.233	-0.153	-0.174	0.706	0.502	0.444	-0.077	-0.176	0.261	0.326	0.261	0.007	0.536	-0.065	0.104	0.047	-0.239	0.535	-0.111	0.238	-0.1	0.45	0.19	0.11	0.112	0.028	-0.167	0.165	0.08	0.11	0.368	-0.149	-0.019	-0.041	-0.131	-0.501	0.106	0.226	0.037	0.31	0.078	-0.257	-0.246	-0.018
SIRT2	0.229	-0.232	0.207	-0.313	0.017	-0.158	0.722	-0.079	-0.866	-0.889	-0.751	0.287	0.228	-0.219	0.252	0.116	-0.053	0.078	0.237	-0.029	0.297	0.648	-0.645	0.17	-0.078	-0.429	-0.228	0.152	-0.162	0.112	0.475	0.361	-0.161	-0.165	-0.055	0.366	0.033	-0.526	0.094	0.438	0.261	-0.145	-0.044	-0.404	-0.208	0.196	0.124	0.949	0.266
SIRT4	0.237	-0.718	0.741	-0.742	-0.036	-0.492	0.753	0.188	-0.478	-0.908	-0.608	0.541	0.653	0.242	0.616	0.291	-0.029	0.164	0.587	0.45	0.042	0.881	-0.368	0.128	0.265	-0.09	0.323	-0.349	0.077	0.671	0.944	0.897	-0.545	-0.682	-0.255	0.305	0.396	-0.326	0.006	0.777	0.141	0.145	0.242	-0.15	-0.01	0.427	0.351	0.75	0.531
SIRT5	0.219	-0.209	0.06	-0.262	-0.042	-0.4	0.893	0.032	-0.844	-0.735	-0.385	0.242	0.271	0.006	0.133	0.028	-0.037	-0.23	0.255	0.324	0.149	0.586	-0.416	0.112	0.043	-0.194	-0.265	0.072	-0.021	-0.013	0.422	0.454	-0.063	0.067	-0.139	0.222	0.118	-0.173	0.139	0.435	0.269	-0.015	0.066	-0.164	-0.059	0.136	0.321	0.757	0.238
SIRT6	-0.08	-0.204	0.355	-0.317	0.141	-0.129	-0.213	0.104	0.643	-0.282	-0.124	0.174	0.178	0.261	0.552	0.279	0.21	0.417	0.214	0.158	0.222	0.246	0.417	-0.169	0.467	-0.1	0.969	-0.336	-0.1	0.666	0.582	0.491	-0.305	-0.447	0.004	0.511	0.092	-0.261	-0.183	0.422	-0.533	0.053	0.356	-0.079	0.396	0.158	0.053	-0.32	0.364
SIRT7	0.139	-0.651	0.731	-0.411	-0.143	0.001	-0.554	0.188	0.18	-0.364	-0.566	0.439	0.373	-0.136	0.054	0.458	-0.204	0.417	0.378	-0.132	-0.178	0.296	0.237	0.287	-0.067	-0.018	0.369	0.079	0.3	0.544	0.072	0.374	-0.478	-0.598	-0.177	-0.012	0.28	-0.194	0.127	0.222	0.402	0.159	-0.027	-0.108	-0.116	0.262	0.219	0.075	0.388
SIX1	0.035	0.017	-0.2	-0.079	0.095	-0.206	0.588	-0.016	-0.869	-0.674	-0.476	0.001	0.023	-0.182	0.054	-0.312	0.108	-0.343	0.031	0.012	0.219	0.33	-0.56	-0.053	-0.096	-0.209	-0.438	-0.051	-0.257	-0.124	0.204	0.24	0.024	0.109	0.022	0.099	-0.018	-0.276	-0.014	0.198	0.328	-0.309	-0.146	-0.192	-0.09	-0.053	0.143	0.56	-0.021
SIX2	-0.027	0.331	0.107	-0.014	-0.016	0.308	-0.252	-0.087	0.4	0.535	0.245	-0.152	-0.077	0.453	0.196	-0.011	0.021	0.254	-0.212	-0.048	0.162	-0.223	-0.426	-0.049	0.119	-0.139	0.369	-0.206	-0.171	0.003	0.277	-0.235	0.02	0.025	0.052	-0.015	-0.1	-0.131	-0.112	-0.035	-0.813	-0.142	-0.037	-0.143	-0.049	0.139	-0.548	-0.209	-0.113
SIX3	0.068	0.09	-0.348	0.028	0.145	-0.216	0.888	0.031	-0.297	-0.287	0.12	-0.002	-0.095	-0.264	0.241	-0.074	0.252	-0.172	0.033	-0.055	0.224	0.237	-0.478	-0.043	-0.091	-0.043	-0.27	0.224	-0.397	-0.173	-0.102	-0.197	0.146	0.127	0.1	0.261	-0.014	-0.035	0.021	0.048	0.16	0.147	0.24	0.055	0.044	0.001	0.194	0.385	0.088
SIX4	-0.13	0.29	-0.318	0.196	0.123	0.262	0.215	-0.243	-0.925	-0.401	-0.689	-0.205	-0.186	0.147	-0.074	-0.641	-0.029	-0.125	-0.251	-0.138	0.252	0.042	-0.682	-0.246	-0.217	-0.387	-0.494	-0.207	-0.292	-0.434	0.372	-0.021	0.249	0.17	0.157	0.39	-0.225	-0.403	-0.119	0.031	0.147	-0.649	-0.422	-0.416	-0.293	-0.282	-0.355	0.697	-0.394
SIX5	-0.001	0.078	0.301	0.125	-0.004	0.35	-0.535	-0.144	0.677	0.409	0.074	0.065	-0.005	0.343	0.159	0.261	-0.121	0.385	-0.079	0.004	-0.009	-0.182	0.467	-0.009	0.152	-0.016	0.608	0.16	0.18	0.196	0.07	-0.193	0.029	-0.09	0.013	0.161	-0.088	-0.017	0.042	-0.081	-0.456	0.113	0.063	-0.039	0.028	0.083	-0.278	-0.383	-0.012
SIX6	0.526	-0.25	0.059	-0.418	-0.35	0.335	0.372	-0.308	-0.957	-0.584	-0.54	0.311	0.33	0.337	0.295	0.227	-0.708	0.315	0.392	0.151	0.031	0.568	-0.547	0.397	-0.641	-0.632	-0.646	0.009	0.2	0.067	0.79	0.301	-0.283	-0.369	-0.407	0.188	-0.042	-0.582	0.231	0.321	-0.829	0.027	-0.26	-0.488	-0.815	0.418	-1.005	0.936	0.194
SKIL	-0.13	-0.022	-0.132	-0.134	0.069	0.158	0.317	-0.127	-0.735	-0.4	-0.647	-0.046	0.027	0.248	0.217	-0.245	-0.006	0.006	-0.062	0.11	0.285	0.361	-0.418	-0.175	0.086	-0.381	-0.195	-0.315	-0.263	-0.267	0.685	0.136	0.119	0.035	0.023	0.671	-0.096	-0.437	-0.124	0.243	0.155	-0.329	0.109	-0.399	-0.118	-0.159	-0.128	0.647	-0.12
SLA2	0.474	-0.594	0.466	-0.847	-0.262	-0.689	0.916	0.444	0.152	-0.244	0.632	0.521	0.728	0.589	0.746	0.165	-0.224	0.005	0.765	0.908	-0.335	0.63	-0.42	0.287	0.037	0.325	0.285	-0.282	0.339	0.837	0.738	0.836	-0.736	-0.735	-0.53	-0.328	0.644	0.307	0.174	0.665	-0.819	0.557	0.131	0.41	-0.071	0.786	-0.116	0.31	0.655
SLBP	-0.024	0.14	0.095	-0.051	0.032	0.078	-0.113	-0.022	0.711	0.332	0.45	-0.02	-0.001	0.478	0.262	0.236	0.063	0.221	0.006	0.257	0.129	-0.052	0.552	-0.074	0.419	-0.057	0.646	-0.058	0.107	0.232	0.376	0.021	0.024	0.034	-0.025	0.301	-0.06	0.05	-0.051	0.116	-0.757	0.212	0.358	0.02	0.328	0.091	-0.179	-0.426	0.141
SMAD1	-0.04	0.126	-0.045	0.136	0.238	-0.102	0.391	-0.184	0.308	-0.074	0.273	-0.004	0.089	0.456	0.247	-0.372	0.011	0.013	0.061	0.61	-0.003	-0.031	0.669	-0.297	0.429	0.087	0.486	-0.142	0.243	0.457	0.356	0.292	0.054	-0.046	-0.002	0.127	-0.02	0.216	-0.105	0.096	-0.565	0.111	0.05	0.083	0.286	0.049	-0.009	-0.216	-0.025
SMAD2	-0.136	0.106	-0.128	0.093	0.204	-0.027	0.097	0.013	0.913	0.316	0.637	-0.088	-0.092	0.385	0.5	-0.022	0.192	0.44	0.079	0.348	-0.011	-0.173	0.692	-0.302	0.371	0.122	0.666	-0.078	0.015	0.419	0.096	-0.038	0.091	-0.013	0.112	0.303	-0.006	0.192	-0.174	-0.065	-0.626	0.298	0.4	0.229	0.479	0.131	-0.042	-0.522	0.066
SMAD3	0.112	0.145	-0.026	-0.143	0.121	-0.156	0.361	-0.195	0.344	-0.299	0.115	0.091	0.06	0.196	0.387	0.395	0.15	0.374	0.126	0.275	0.476	0.302	0.271	-0.097	0.451	-0.408	0.707	-0.037	-0.224	0.446	0.546	0.275	-0.022	0.059	0.007	0.491	-0.148	-0.311	-0.081	0.353	-1.083	0.234	0.524	-0.263	0.328	0.188	-0.043	-0.273	0.381
SMAD4	0.245	-0.436	0.319	-0.515	0.079	-0.381	0.827	0.234	0.274	-0.492	0.129	0.332	0.396	0.166	0.573	0.112	0.109	0.525	0.524	0.258	0.052	0.454	-0.347	0.051	0.124	-0.022	0.511	-0.265	-0.136	0.71	0.431	0.395	-0.422	-0.588	-0.089	0.241	0.342	-0.028	-0.098	0.449	-0.438	0.466	0.328	-0.012	0.084	0.526	0.151	0.361	0.556
SMAD6	0.196	-0.101	0.357	-0.3	-0.138	-0.421	0.147	0.05	0.32	-0.119	0.149	0.243	0.266	0.142	0.337	0.481	0.005	0.44	0.233	0.221	0.106	0.156	-0.36	0.064	0.2	-0.077	0.668	-0.281	-0.079	0.406	0.335	0.677	-0.384	-0.369	-0.088	0.122	0.166	-0.125	-0.023	0.509	-0.784	-0.035	0.012	-0.025	0.164	0.359	-0.071	0.076	0.423
SMAD7	0.367	-0.034	0.638	-0.251	-0.529	0.184	-0.308	0.115	0.129	0.598	0.186	0.305	0.432	1.184	0.105	0.376	-0.599	-0.212	0.043	0.523	-0.251	0.17	-0.213	0.374	0.003	0.157	0.342	0.046	0.569	-0.247	0.819	0.088	-0.15	-0.045	-0.465	-0.009	0.172	0.25	0.413	0.427	-0.793	0.085	-0.193	0.07	-0.479	0.284	-0.672	0.187	0.069
SMAD9	-0.073	0.019	0.225	-0.115	0.061	0.156	-0.341	-0.037	0.654	0.246	0.243	-0.029	0.018	0.353	0.234	0.165	0.034	0.328	0.049	0.119	0.034	-0.07	0.561	-0.08	0.33	-0.054	0.538	-0.184	0.146	0.426	0.365	0.05	-0.09	-0.149	-0.004	0.082	-0.047	-0.056	-0.14	0.035	-0.626	0.149	0.237	-0.019	0.235	0.111	-0.215	-0.485	0.08
SMARCA1	-0.012	0.084	0.156	0.031	-0.048	0.187	-0.396	-0.051	0.716	0.468	0.376	0.007	0.024	0.465	0.149	0.195	-0.117	0.271	-0.016	0.234	-0.061	-0.171	0.581	-0.032	0.248	0.049	0.565	-0.01	0.25	0.199	0.208	-0.033	-0.002	-0.037	-0.062	0.121	-0.032	0.136	0.009	-0.002	-0.655	0.175	0.146	0.072	0.145	0.09	-0.278	-0.456	0.038
SMARCA3	-0.11	0.114	0.198	-0.034	0.107	0.089	-0.223	-0.024	0.777	0.355	0.377	-0.022	0.014	0.431	0.24	0.105	0.096	0.162	-0.033	0.259	0.083	-0.084	0.627	-0.137	0.5	0.046	0.724	-0.093	0.151	0.353	0.375	0.033	-0.017	-0.074	0.005	0.204	-0.033	0.09	-0.094	0.083	-0.608	0.166	0.29	0.063	0.349	0.034	-0.093	-0.519	0.076
SMARCA4	-0.022	0.001	0.238	-0.145	0.082	0.081	-0.243	-0.013	0.777	0.21	0.278	0.046	0.039	0.242	0.312	0.271	0.117	0.445	0.082	0.056	0.125	-0.039	0.328	-0.065	0.303	-0.077	0.707	-0.12	-0.029	0.503	0.231	0.036	-0.148	-0.236	0.019	0.136	0.006	-0.092	-0.121	0.062	-0.709	0.233	0.317	-0.028	0.257	0.184	-0.145	-0.5	0.209
SMARCA5	0.014	-0.347	0.156	-0.551	-0.143	-0.157	0.042	0.252	0.168	-0.05	0.1	0.083	0.229	0.209	0.278	0.145	-0.014	0.528	0.305	0.098	-0.022	0.199	-0.46	0.038	0.021	-0.114	0.218	-0.644	-0.144	0.274	0.498	0.416	-0.408	-0.501	-0.116	0.224	0.258	-0.139	-0.2	0.341	-0.432	0.078	0.192	-0.086	0.014	0.266	-0.191	0.229	0.321
SMARCAD1	-0.085	0.038	0.2	0.003	0.131	0.091	-0.331	-0.008	0.89	0.248	0.284	0.015	0.021	0.323	0.206	0.136	0.132	0.347	0.013	0.109	0.08	-0.165	0.588	-0.152	0.384	0.04	0.849	-0.157	0.044	0.432	0.141	0.041	-0.072	-0.193	0.048	0.209	-0.001	0.069	-0.131	0.035	-0.595	0.203	0.267	0.028	0.329	0.071	-0.051	-0.584	0.14
SMARCAL1	-0.087	-0.118	0.216	-0.022	0.192	0.163	-0.199	-0.169	0.537	-0.198	-0.22	0.095	0.041	0.201	0.255	0.211	0.055	0.653	0.118	0.084	0.187	0.089	0.746	-0.183	0.379	-0.258	0.747	-0.084	0.035	0.509	0.345	0.133	-0.012	-0.186	0.099	0.566	-0.096	-0.24	-0.159	0.107	-0.378	0.192	0.374	-0.253	0.284	0.052	0.056	-0.262	0.185
SMARCB1	0.031	-0.022	0.3	-0.282	-0.079	0.138	-0.285	-0.017	0.487	0.235	0.14	0.049	0.13	0.438	0.261	0.326	-0.051	0.385	0.069	0.126	0.119	0.077	0.096	0.033	0.271	-0.172	0.551	-0.283	0.024	0.313	0.561	0.118	-0.181	-0.199	-0.091	0.162	-0.002	-0.173	-0.093	0.207	-0.83	0.125	0.258	-0.149	0.065	0.201	-0.342	-0.279	0.184
SMARCC2	-0.156	0.121	0.326	-0.042	0.264	0.089	-0.098	-0.083	0.723	0.079	0.057	0.032	-0.036	0.179	0.108	0.003	0.245	0.384	-0.066	-0.041	0.302	0.013	0.228	-0.197	0.5	-0.141	0.839	-0.035	-0.094	0.489	0.436	-0.031	-0.06	-0.262	0.173	0.419	-0.052	-0.114	-0.169	0.156	-0.478	0.119	0.254	-0.166	0.313	-0.063	0.053	-0.295	0.147
SMARCD2	0.004	-0.258	0.441	-0.096	0.132	0.198	-0.228	-0.002	0.62	-0.154	-0.261	0.204	0.044	0.018	0.299	0.403	0.112	0.793	0.182	-0.296	0.129	0.082	0.312	-0.011	0.116	-0.194	0.672	0.103	-0.068	0.453	0.062	-0.083	-0.111	-0.369	0.141	0.512	0.017	-0.277	-0.083	0.059	-0.025	0.258	0.314	-0.199	0.156	0.17	0.091	-0.04	0.273
SMARCD3	0.2	-0.147	0.335	-0.115	0.043	-0.077	0.439	0.005	-0.512	-0.524	-0.565	0.273	0.093	-0.445	0.088	0.187	0.077	-0.067	0.082	-0.384	0.193	0.391	-0.722	0.232	-0.215	-0.152	-0.211	0.476	-0.202	0.02	-0.07	-0.089	-0.098	-0.152	0.049	0.046	0.049	-0.328	0.182	0.156	0.599	-0.041	-0.115	-0.176	-0.238	0.113	0.254	0.642	0.165
SMARCE1	-0.073	0.011	0.263	-0.005	0.111	0.142	-0.348	-0.012	0.849	0.26	0.219	0.031	0.041	0.384	0.238	0.13	0.08	0.395	0.02	0.106	0.041	-0.146	0.547	-0.137	0.35	0.039	0.819	-0.146	0.081	0.42	0.195	0.009	-0.069	-0.206	0.044	0.215	0.002	0.051	-0.12	0.037	-0.559	0.187	0.227	0.011	0.262	0.099	-0.1	-0.503	0.109
SMOC2	0.364	0.022	-0.128	-0.399	-0.343	-0.35	0.305	0.284	0.249	0.248	0.735	0.17	0.337	0.59	0.329	0.154	-0.166	-0.211	0.225	0.561	-0.023	0.147	-0.691	0.191	-0.116	0.145	0.316	-0.295	-0.108	0.063	0.303	0.351	-0.35	-0.156	-0.407	-0.198	0.308	0.276	0.182	0.39	-1.288	0.244	0.065	0.238	-0.161	0.431	-0.488	-0.159	0.379
SMYD1	0.219	0.369	0.124	0.321	0.126	-0.239	0.856	0.023	-0.231	-0.158	0.127	0.2	0.022	0.215	0.004	-0.231	0.088	-0.93	-0.157	0.288	0.166	0.226	-0.034	0.093	0.219	0.225	0.078	0.954	0.234	-0.27	0.061	-0.166	0.299	0.442	-0.021	0.144	-0.01	0.345	0.463	0.232	0.371	-0.016	-0.22	0.218	0.074	-0.088	0.356	0.439	-0.014
SMYD3	-0.08	0.048	-0.159	-0.08	0.058	-0.076	0.291	-0.097	-0.495	-0.37	-0.397	-0.027	0.064	0.344	0.261	-0.079	0.091	-0.045	-0.019	0.339	0.305	0.27	-0.158	-0.214	0.26	-0.316	0.12	-0.305	-0.245	-0.12	0.496	0.339	0.134	0.233	-0.01	0.501	-0.066	-0.329	-0.09	0.253	-0.113	-0.264	0.224	-0.287	0.148	-0.056	0.053	0.229	-0.01
SNAI1	0.223	-0.065	0.213	-0.135	-0.1	0.053	-0.176	-0.087	0.333	-0.104	-0.123	0.278	0.123	-0.027	0.402	0.617	-0.057	0.479	0.134	-0.081	0.253	0.111	-0.16	0.164	-0.043	-0.296	0.592	0.203	-0.16	0.239	-0.048	0.236	-0.223	-0.268	-0.082	0.351	0.021	-0.365	0.139	0.208	-0.551	0.019	0.094	-0.189	0.034	0.31	-0.231	0.011	0.377
SNAI2	0.075	0.118	0.302	-0.098	-0.185	0.171	-0.248	0.056	0.717	0.765	0.612	0.068	0.085	0.659	0.228	0.341	-0.17	0.054	-0.039	0.312	-0.096	-0.039	0.266	0.124	0.254	0.158	0.476	0.158	0.306	0.033	0.42	-0.207	-0.009	0.013	-0.168	0.062	0.034	0.239	0.156	0.091	-0.723	0.287	0.219	0.198	0.029	0.149	-0.377	-0.339	0.06
SNAPC1	-0.108	0.077	0.205	0.244	-0.04	0.387	-0.775	-0.097	0.718	0.55	0.114	-0.07	-0.192	0.088	-0.054	0.296	-0.08	0.594	-0.136	-0.326	-0.13	-0.425	0.441	-0.024	-0.038	0.014	0.358	0.109	0.142	-0.014	-0.263	-0.321	0.094	-0.059	0.154	0.13	-0.129	0.005	-0.045	-0.262	-0.121	0.006	-0.042	0.006	0.049	-0.035	-0.25	-0.332	-0.122
SNAPC2	-0.14	-0.263	0.205	-0.457	0.173	-0.256	0.091	0.248	0.132	-0.423	-0.213	0.09	0.147	-0.057	0.221	-0.099	0.345	0.203	0.203	-0.013	0.241	0.303	-0.349	-0.139	0.271	-0.136	0.423	-0.422	-0.34	0.529	0.398	0.371	-0.337	-0.413	0.041	0.211	0.221	-0.263	-0.234	0.298	-0.015	0.005	0.276	-0.145	0.264	0.068	0.297	-0.044	0.311
SNAPC3	-0.159	0.261	-0.021	0.104	0.229	0.074	0.039	-0.129	0.527	0.093	0.209	-0.112	-0.074	0.555	0.309	-0.126	0.174	0.182	-0.081	0.344	0.234	-0.05	0.605	-0.325	0.547	-0.118	0.695	-0.157	0.011	0.278	0.512	0.084	0.164	0.13	0.108	0.468	-0.146	-0.03	-0.171	0.12	-0.669	0.007	0.285	-0.075	0.418	-0.041	-0.092	-0.365	-0.018
SNAPC5	-0.13	0.083	-0.359	-0.032	0.032	-0.103	0.222	-0.087	-0.4	-0.328	-0.152	-0.125	-0.009	0.321	-0.06	-0.246	-0.041	-0.08	0.005	0.458	0.183	0.19	0.371	-0.214	0.309	-0.294	-0.032	-0.296	0.047	-0.139	0.585	0.402	0.17	0.32	-0.042	0.517	-0.11	-0.101	-0.097	0.244	-0.195	-0.187	0.166	-0.23	0.216	-0.197	0.041	0.165	-0.018
SNW1	-0.092	-0.067	0.163	-0.003	0.079	0.262	-0.245	-0.138	0.686	0.334	0.232	-0.066	-0.06	0.175	0.358	0.277	0.017	0.822	0.083	-0.05	-0.058	-0.229	0.485	-0.111	0.171	-0.099	0.43	-0.225	0.06	0.352	0.037	-0.069	-0.02	-0.221	0.126	0.2	-0.076	-0.123	-0.24	-0.152	-0.417	0.172	0.258	-0.051	0.225	0.204	-0.237	-0.242	0.022
SOD2	-0.043	-0.178	-0.221	-0.238	0.008	-0.306	0.473	0.146	-0.681	-0.472	-0.265	-0.033	0.066	-0.201	0.04	-0.22	0.113	-0.144	0.128	0.058	0.047	0.304	-0.569	-0.06	-0.101	-0.073	-0.457	-0.319	-0.282	-0.096	0.168	0.249	-0.068	0.009	-0.006	0.02	0.11	-0.143	-0.115	0.162	0.365	-0.132	0.055	-0.065	-0.052	-0.022	0.233	0.415	0.036
SOX10	0.066	-0.491	0.328	-0.53	0.076	-0.452	0.327	0.234	-0.176	-0.896	-0.491	0.313	0.253	-0.262	0.353	0.279	0.204	0.419	0.468	0.027	0.198	0.616	-0.171	0.037	0.147	-0.278	0.265	-0.063	-0.185	0.642	0.397	0.604	-0.369	-0.335	-0.009	0.308	0.229	-0.437	-0.067	0.461	0.224	0.082	0.297	-0.2	0.237	0.267	0.501	0.295	0.524
SOX11	0.004	0.101	0.194	0.037	0.026	0.245	-0.262	-0.076	0.758	0.453	0.372	0.019	0.017	0.47	0.24	0.158	-0.061	0.312	-0.015	0.187	-0.009	-0.148	0.511	-0.041	0.259	0.028	0.605	0.058	0.191	0.271	0.202	-0.159	0.02	-0.063	-0.024	0.137	-0.041	0.101	-0.004	-0.042	-0.659	0.245	0.198	0.046	0.136	0.137	-0.277	-0.428	0.04
SOX12	-0.004	0.068	0.218	0.054	-0.006	0.202	-0.377	-0.039	0.821	0.493	0.403	0.034	0.009	0.39	0.212	0.226	-0.064	0.289	-0.01	0.143	-0.076	-0.19	0.568	-0.023	0.218	0.111	0.598	0.079	0.226	0.261	0.098	-0.129	-0.015	-0.107	-0.028	0.08	-0.018	0.149	0.016	-0.054	-0.574	0.235	0.156	0.13	0.148	0.116	-0.244	-0.486	0.045
SOX14	0.126	-0.103	0.199	-0.005	0.036	0.218	-0.22	-0.088	0.367	-0.112	-0.231	0.209	-0.047	-0.339	0.243	0.474	0.047	0.557	0.08	-0.502	0.187	0.036	-0.185	0.123	-0.255	-0.219	0.32	0.347	-0.261	0.22	-0.301	-0.217	-0.132	-0.359	0.093	0.289	-0.036	-0.351	0.066	-0.051	-0.112	0.153	0.098	-0.155	-0.096	0.151	-0.137	0.011	0.238
SOX17	0.242	0.027	0.41	0.13	-0.069	0.241	0.134	-0.077	0.254	0.186	0.054	0.296	0.215	0.826	0.378	0.123	-0.331	-0.106	0.062	0.516	-0.118	0.176	0.587	0.12	0.172	0.111	0.443	0.633	0.562	0.06	0.404	-0.138	0.161	0.141	-0.196	0.302	0.017	0.198	0.389	0.14	-0.22	0.227	-0.009	0.099	-0.095	0.212	-0.201	0.144	0.006
SOX18	0.088	0.103	0.36	0.181	-0.009	0.349	-0.131	-0.192	0.491	0.407	0.109	0.177	0.095	0.629	0.26	0.18	-0.245	0.097	-0.071	0.335	-0.039	-0.007	0.617	0.03	0.265	0.054	0.563	0.453	0.423	0.078	0.303	-0.217	0.157	0.037	-0.09	0.332	-0.071	0.13	0.231	0.022	-0.334	0.198	0.078	0.029	-0.008	0.079	-0.238	-0.086	-0.046
SOX2	0.491	-0.397	0.002	-0.384	-0.063	-1.122	1.1	0.537	0.151	-0.796	0.72	0.398	0.399	-0.2	-0.028	0.008	0.179	-0.251	0.719	0.348	-0.203	0.294	-0.209	0.202	-0.204	0.38	0.103	-0.028	0.084	0.663	-0.274	0.793	-0.543	-0.428	-0.239	-0.461	0.549	0.564	0.16	0.48	-0.307	0.587	-0.025	0.496	0.216	0.444	0.554	0.098	0.759
SOX4	-0.014	0.036	0.207	0.046	0.051	0.192	-0.283	-0.05	0.816	0.396	0.357	0.051	0.044	0.456	0.303	0.183	-0.029	0.268	0.02	0.224	-0.044	-0.135	0.673	-0.077	0.288	0.109	0.679	0.032	0.209	0.326	0.163	-0.09	-0.003	-0.122	-0.031	0.161	-0.014	0.139	-0.01	-0.025	-0.581	0.274	0.239	0.118	0.195	0.122	-0.195	-0.502	0.061
SOX6	0.547	0.077	0.419	-0.213	-0.041	-0.13	1.39	-0.094	-0.574	-0.285	0.063	0.344	0.361	0.533	0.692	0.171	-0.111	-0.362	0.207	0.45	0.18	0.573	-0.696	0.331	0.08	-0.114	-0.089	0.539	0.139	0.083	0.558	0.02	0.01	0.141	-0.221	-0.054	0.07	-0.12	0.352	0.383	-0.325	0.176	-0.003	-0.055	-0.224	0.595	-0.168	0.877	0.19
SOX7	-0.001	0.002	0.369	0.162	0.063	0.212	-0.31	-0.189	0.483	0.099	-0.124	0.162	0.054	0.286	0.17	0.232	-0.154	0.268	-0.013	0.176	-0.013	0.011	0.831	-0.033	0.311	-0.008	0.606	0.335	0.376	0.267	0.24	0.018	0.067	-0.051	0.009	0.343	-0.102	-0.003	0.106	0.074	-0.16	0.086	0.047	-0.036	0.128	0.016	-0.022	-0.168	0.024
SOX8	-0.015	0.191	0.156	0.11	0.139	0.148	-0.031	-0.108	0.782	0.338	0.403	0.047	0.015	0.502	0.337	0.116	0.055	0.074	-0.053	0.33	0.118	-0.07	0.719	-0.117	0.468	0.057	0.776	0.179	0.193	0.295	0.278	-0.079	0.089	0.006	-0.011	0.313	-0.072	0.141	0.033	0.055	-0.634	0.242	0.284	0.09	0.317	0.064	-0.122	-0.443	0.072
SP1	-0.066	0.487	-0.048	0.179	0.388	0.34	0.326	-0.361	0.278	-0.134	-0.076	-0.115	-0.191	0.468	0.472	-0.058	0.308	0.15	-0.195	0.08	0.635	0.092	0.33	-0.285	0.525	-0.496	0.635	0.177	-0.266	0.246	0.552	-0.242	0.335	0.307	0.206	0.641	-0.365	-0.44	-0.128	0.047	-0.776	-0.021	0.397	-0.394	0.347	-0.005	-0.221	-0.215	-0.032
SP2	0.041	-0.137	0.012	-0.092	0.132	-0.419	0.661	-0.026	-0.738	-0.82	-0.561	0.097	0.097	-0.508	-0.014	-0.132	0.142	-0.086	0.111	-0.071	0.169	0.361	-0.471	-0.031	0.022	-0.128	-0.244	-0.083	-0.223	0.073	0.103	0.428	-0.097	-0.076	0.105	0.081	0.026	-0.234	-0.08	0.313	0.512	-0.252	-0.156	-0.179	-0.001	-0.005	0.456	0.643	0.116
SP3	-0.112	0.041	0.205	0.052	0.294	0.159	0.072	-0.172	0.718	0.043	0.144	-0.018	-0.042	0.281	0.383	0.149	0.205	0.538	0.053	0.118	0.181	-0.015	0.813	-0.222	0.526	-0.136	0.729	-0.023	0.049	0.529	0.299	-0.083	0.106	-0.045	0.172	0.4	-0.14	-0.109	-0.212	-0.013	-0.431	0.294	0.476	-0.108	0.431	0.103	0.078	-0.376	0.094
SP4	0.13	-0.038	0.204	-0.269	-0.158	-0.129	-0.238	0.062	0.437	0.142	0.208	0.166	0.172	0.209	0.336	0.301	-0.103	0.398	0.15	0.193	0.034	0.061	-0.319	0.066	0.024	-0.065	0.539	-0.133	-0.062	0.386	0.248	0.354	-0.34	-0.318	-0.134	-0.016	0.145	-0.116	0.031	0.261	-0.871	-0.006	-0.033	0.011	-0.001	0.325	-0.335	-0.201	0.282
SP6	0.16	0.052	0.278	-0.041	0.11	-0.166	0.254	0.008	-0.417	-0.729	-0.709	0.286	0.094	-0.153	0.141	0.097	0.209	-0.288	-0.014	-0.228	0.459	0.391	-0.63	0.057	-0.004	-0.254	0.29	0.375	-0.335	0.048	0.131	0.218	-0.082	-0.062	0.041	0.344	0.011	-0.423	0.197	0.383	0.232	-0.303	-0.156	-0.268	-0.036	-0.005	0.233	0.402	0.221
SP7	0.357	-0.238	0.286	-0.395	-0.257	-0.012	-0.373	0.138	0.368	-0.206	-0.039	0.361	0.334	0.217	0.178	0.473	-0.23	0.205	0.301	0.022	0.09	0.208	-0.136	0.301	-0.192	-0.156	0.562	-0.068	0.02	0.376	0.218	0.396	-0.494	-0.505	-0.323	0.079	0.194	-0.152	0.191	0.379	-0.894	0.189	-0.019	-0.113	-0.209	0.357	-0.415	-0.16	0.517
SPDEF	-0.121	-0.08	-0.148	-0.04	0.14	-0.064	0.138	0.065	-0.336	-0.347	-0.398	-0.011	-0.142	-0.535	0.076	-0.039	0.306	0.075	-0.023	-0.435	0.219	0.121	-0.667	-0.085	-0.219	-0.153	-0.24	0.04	-0.537	-0.087	-0.308	-0.118	-0.003	-0.095	0.186	0.176	0.022	-0.34	-0.09	-0.08	0.597	-0.157	0.083	-0.118	0.007	-0.117	0.262	0.243	0.019
SQSTM1	0.043	-0.088	-0.113	-0.097	0.067	-0.295	0.603	0.035	-0.837	-0.698	-0.465	0.053	0.046	-0.313	-0.042	-0.214	0.098	-0.292	0.087	-0.04	0.142	0.346	-0.483	0.001	-0.102	-0.143	-0.467	0.002	-0.175	-0.12	0.127	0.28	-0.014	0.049	0.029	0.098	0.029	-0.202	0.008	0.226	0.542	-0.241	-0.139	-0.139	-0.063	-0.068	0.299	0.641	0.04
SREBF2	-0.028	0.077	0.315	0.01	0.064	0.156	-0.237	-0.058	0.795	0.389	0.339	0.04	0.015	0.398	0.239	0.274	0.045	0.286	-0.008	0.132	0.04	-0.099	0.592	-0.049	0.384	0.035	0.683	0.063	0.188	0.324	0.249	-0.091	0.005	-0.082	0.018	0.176	-0.047	0.063	-0.03	0.026	-0.536	0.241	0.276	0.053	0.262	0.098	-0.118	-0.444	0.087
SRF	0.066	0.304	0.33	0.315	0.164	0.21	0.141	-0.321	0.118	-0.073	-0.214	0.037	-0.025	0.482	0.214	0.09	-0.017	0.022	-0.154	0.138	0.196	0.015	0.578	-0.096	0.399	-0.14	0.478	0.301	0.25	0.069	0.413	-0.053	0.29	0.279	0.118	0.339	-0.283	-0.122	0.056	0.134	-0.277	-0.123	-0.044	-0.181	0.135	0.02	-0.088	0.066	-0.129
SSRP1	0.018	-0.005	-0.582	-0.057	0.321	-0.352	0.398	0.236	0.438	-0.443	0.41	0.007	0.011	0.024	0.496	-0.571	0.436	-0.017	0.27	0.214	0.132	-0.051	-0.298	-0.385	-0.222	0.142	0.409	-0.302	-0.624	0.681	-0.423	0.146	-0.211	-0.315	0.017	-0.156	0.261	0.104	-0.174	-0.119	-0.715	0.287	0.194	0.261	0.217	0.209	0.014	-0.693	0.24
STAT1	0.1	0.127	0.35	0.006	0.099	-0.038	0.275	-0.031	0.599	0.16	0.409	0.081	0.098	0.527	0.327	0.362	0.147	-0.061	0.045	0.329	0.152	0.05	0.806	0.022	0.625	0.03	0.699	0.176	0.297	0.249	0.351	0.062	0.108	0.189	-0.03	0.229	-0.069	0.123	0.051	0.198	-0.422	0.28	0.397	0.067	0.467	0.181	0.13	-0.263	0.184
STAT2	0.691	-0.187	0.162	-0.294	-0.207	-0.276	1.02	0.119	-0.394	-0.473	0.119	0.555	0.467	0.346	0.408	-0.003	-0.291	-0.214	0.451	0.343	-0.022	0.476	-1.123	0.365	-0.605	0.012	-0.081	0.438	-0.024	0.255	0.081	0.191	-0.361	-0.422	-0.394	-0.171	0.381	0.079	0.479	0.348	-0.629	0.372	-0.271	0.096	-0.578	0.584	-0.371	0.677	0.438
STAT3	0.246	-0.165	0.336	-0.225	-0.034	-0.216	0.758	0.138	-0.68	-0.59	-0.387	0.332	0.209	0.047	0.098	0.036	-0.053	-0.498	0.183	0.087	0.107	0.667	-0.357	0.252	-0.031	-0.052	-0.321	0.575	0.16	-0.074	0.526	0.062	-0.03	0.015	-0.133	0.254	0.112	-0.092	0.336	0.426	0.559	0.066	-0.035	-0.036	-0.197	0.036	0.268	0.828	0.19
STAT4	0.024	0.027	-0.321	0.027	-0.163	0.056	-0.384	0.133	0.779	0.572	0.645	-0.103	0.018	0.489	0.274	0.155	-0.028	0.425	0.048	0.2	-0.141	-0.424	0.035	-0.13	-0.123	0.163	0.529	-0.541	-0.213	-0.041	-0.314	-0.006	-0.054	-0.08	-0.087	0.047	0.113	0.257	-0.124	-0.135	-0.933	0.212	0.228	0.201	0.08	0.219	-0.431	-0.613	0.079
STAT5A	0.309	-0.748	0.659	-0.587	-0.208	-0.262	0.003	0.384	0.04	-0.623	-0.406	0.54	0.428	0.054	0.366	0.437	-0.22	0.626	0.657	0.014	-0.247	0.601	-0.18	0.306	-0.302	-0.031	0.175	0.192	0.204	0.657	0.351	0.378	-0.51	-0.575	-0.2	0.092	0.406	-0.192	0.187	0.409	0.169	0.351	0.052	-0.001	-0.231	0.506	0.152	0.401	0.548
STAT5B	0.077	-0.082	-0.238	0.062	-0.028	-0.095	0.311	-0.029	-0.856	-0.595	-0.524	0.028	-0.038	-0.345	-0.19	-0.167	-0.086	-0.128	0.063	-0.132	0.027	0.197	-0.31	0.063	-0.344	-0.202	-0.638	0.189	-0.072	-0.284	-0.157	0.098	0.101	0.202	0.023	0.07	-0.038	-0.193	0.097	0.014	0.622	-0.233	-0.243	-0.177	-0.206	-0.076	0.171	0.603	-0.049
SUPT16H	0.237	-0.055	-0.018	-0.344	-0.107	-0.114	0.142	0.001	0.401	-0.063	0.368	0.161	0.264	0.409	0.368	0.337	-0.097	0.182	0.261	0.464	0.182	0.217	0.227	0.093	0.226	-0.194	0.581	-0.222	0.012	0.423	0.441	0.398	-0.26	-0.158	-0.273	0.149	0.08	-0.058	0.029	0.324	-1.196	0.331	0.363	-0.077	0.126	0.36	-0.302	-0.329	0.435
SUPT4H1	-0.134	0.057	-0.006	-0.065	0.121	0.017	-0.24	0.023	0.711	0.126	0.288	-0.084	-0.03	0.357	0.27	0.008	0.145	0.447	0.06	0.168	0.098	-0.133	0.454	-0.239	0.33	-0.07	0.677	-0.367	-0.053	0.405	0.292	0.18	-0.07	-0.137	0.069	0.286	-0.014	-0.024	-0.234	0.085	-0.72	0.075	0.252	-0.019	0.356	0.077	-0.151	-0.477	0.118
SURB7	-0.174	0.011	0.089	0.002	0.26	0.054	-0.127	-0.038	0.871	0.123	0.287	-0.065	-0.042	0.242	0.364	0.024	0.239	0.561	0.072	0.139	0.098	-0.153	0.687	-0.28	0.458	-0.025	0.8	-0.249	-0.028	0.573	0.152	0.07	-0.024	-0.17	0.155	0.287	-0.029	-0.011	-0.277	-0.022	-0.517	0.202	0.369	0.001	0.479	0.11	0.043	-0.532	0.116
SUV39H1	0.091	0.371	-0.031	0.112	0.051	0.084	0.335	-0.267	0.349	0.272	0.476	-0.024	-0.03	0.573	0.319	0.208	-0.019	0.04	-0.061	0.488	0.249	0.005	0.544	-0.055	0.473	-0.219	0.456	0.235	0.197	0.097	0.43	0.035	0.227	0.347	-0.05	0.322	-0.198	-0.015	0.08	0.105	-0.881	0.132	0.292	-0.063	0.33	0.123	-0.252	-0.187	0.055
SUV39H2	0.002	0.396	-0.033	-0.142	0.181	-0.11	0.723	-0.124	0.301	0.121	0.5	-0.078	-0.031	0.398	0.341	0.08	0.283	-0.066	-0.086	0.345	0.511	0.228	-0.033	-0.109	0.664	-0.271	0.507	-0.014	-0.181	0.157	0.757	0.024	0.112	0.203	0.038	0.447	-0.145	-0.106	-0.092	0.331	-0.921	0.151	0.496	-0.143	0.409	0.059	-0.079	-0.045	0.188
SUV420H2	0.256	-0.105	0.066	-0.036	-0.004	-0.179	0.617	-0.039	-0.728	-0.667	-0.499	0.258	0.088	-0.393	0.126	0.135	-0.022	-0.209	0.133	-0.157	0.156	0.419	-0.514	0.206	-0.279	-0.167	-0.384	0.505	-0.112	-0.098	-0.074	0.096	-0.025	0	-0.024	0.124	0.015	-0.271	0.246	0.2	0.509	-0.092	-0.165	-0.118	-0.214	0.1	0.197	0.73	0.153
TADA2L	-0.028	0.016	0.176	-0.04	0.044	0.097	-0.339	-0.047	0.737	0.253	0.282	0.001	0.024	0.258	0.219	0.192	0.01	0.455	0.061	0.105	-0.004	-0.151	0.486	-0.079	0.246	-0.01	0.619	-0.157	0.096	0.433	0.145	0.067	-0.105	-0.171	0.017	0.042	-0.02	0.007	-0.124	0.005	-0.677	0.167	0.168	0.013	0.208	0.169	-0.189	-0.501	0.114
TADA3L	-0.111	0.04	0.25	0.021	0.161	0.251	-0.252	-0.22	0.486	0.077	-0.062	-0.003	0.004	0.348	0.231	0.131	0.006	0.4	-0.007	0.176	0.128	0.004	0.779	-0.156	0.456	-0.185	0.596	-0.044	0.186	0.415	0.438	0.033	0.061	-0.033	0.063	0.313	-0.155	-0.171	-0.131	0.027	-0.437	0.101	0.272	-0.182	0.259	0.03	-0.086	-0.349	0.012
TAF1	-0.013	-0.129	0.306	-0.037	0.064	0.1	-0.294	-0.042	0.72	0.146	0.112	0.079	0.071	0.134	0.241	0.201	-0.034	0.669	0.128	0.016	-0.087	-0.117	0.442	-0.059	0.176	0.023	0.626	-0.118	0.126	0.502	0.075	0.065	-0.153	-0.319	0.065	0.094	0.026	-0.001	-0.134	0.013	-0.426	0.192	0.098	-0.007	0.134	0.222	-0.092	-0.287	0.138
TAF1A	-0.167	-0.015	0.042	0.094	0.253	0.059	-0.228	-0.041	0.898	0.068	0.242	0.008	-0.029	0.259	0.303	0.014	0.19	0.417	0.074	0.209	0.075	-0.166	0.94	-0.29	0.428	0.027	0.867	-0.109	0.07	0.527	0.047	0.132	-0.004	-0.19	0.101	0.413	-0.009	0.069	-0.169	-0.021	-0.401	0.215	0.338	0.059	0.502	0.01	0.095	-0.577	0.132
TAF2	-0.454	-0.111	-0.246	-0.045	0.311	0.058	-0.326	-0.035	0.695	0.01	0.063	-0.319	-0.202	-0.084	0.156	-0.095	0.393	0.993	0.039	-0.153	0.139	-0.306	0.483	-0.503	0.373	-0.203	0.572	-0.928	-0.413	0.417	0.029	0.156	-0.018	-0.259	0.342	0.483	-0.077	-0.207	-0.663	-0.139	-0.293	0.034	0.512	-0.202	0.552	-0.1	0.13	-0.495	0.029
TAF5	-0.101	0.029	-0.006	0.085	0.273	-0.085	0.018	0.01	1.013	0.037	0.438	0.007	-0.096	0.018	0.342	0.144	0.305	0.568	0.122	0.047	0.134	-0.171	0.736	-0.233	0.375	0.009	0.851	0.01	-0.068	0.556	-0.124	0.069	-0.023	-0.18	0.185	0.394	-0.007	0.071	-0.182	-0.005	-0.453	0.299	0.38	0.101	0.572	0.11	0.173	-0.494	0.257
TAF6L	0.155	-0.233	0.342	-0.298	0	0.043	0.381	0.12	-0.466	-0.507	-0.514	0.292	0.338	0.685	0.423	-0.362	-0.191	-0.175	0.232	0.387	-0.005	0.542	-0.361	-0.001	-0.056	-0.061	0.056	0.019	0.14	0.229	0.854	0.215	-0.149	-0.262	-0.202	0.308	0.2	-0.153	0.154	0.399	-0.028	-0.056	-0.149	-0.12	-0.325	0.177	-0.207	0.59	0.057
TAF7	0.085	-0.114	0.073	-0.001	0.163	0.113	0.113	-0.053	0.47	-0.292	-0.073	0.152	-0.018	-0.054	0.449	0.187	0.049	0.716	0.223	-0.113	0.131	0.076	0.323	-0.035	-0.008	-0.227	0.471	0.25	-0.062	0.447	-0.035	0	-0.061	-0.232	0.119	0.484	-0.023	-0.229	-0.032	0.041	-0.246	0.19	0.153	-0.13	0.156	0.27	-0.057	0.093	0.263
TAF9	-0.148	-0.337	0.172	-0.236	0.081	-0.19	-0.457	0.304	0.882	0.008	0.192	0.065	0.032	-0.223	0.185	0.073	0.2	0.787	0.264	-0.201	-0.145	-0.157	0.062	-0.135	-0.004	0.146	0.614	-0.373	-0.169	0.643	-0.209	0.238	-0.402	-0.613	0.125	0.038	0.265	0.037	-0.262	0.028	-0.154	0.154	0.094	0.146	0.263	0.18	0.14	-0.391	0.3
TAL1	0.06	-0.061	0.367	0.11	0.032	0.245	-0.217	-0.084	0.597	0.163	0.017	0.207	0.103	0.501	0.259	0.212	-0.159	0.273	0.064	0.218	-0.061	0.022	0.764	-0.012	0.223	0.052	0.645	0.322	0.368	0.248	0.248	-0.084	0.057	-0.112	-0.046	0.413	-0.014	0.094	0.145	0.068	-0.235	0.251	0.139	0.032	0.081	0.084	-0.1	-0.146	0.075
TARBP1	-0.144	0.153	-0.081	0.016	0.292	0.012	0.106	-0.131	0.711	-0.029	0.268	-0.064	-0.08	0.291	0.437	0.057	0.281	0.425	0.04	0.251	0.314	0.007	0.668	-0.321	0.537	-0.196	0.802	-0.145	-0.144	0.508	0.355	0.103	0.071	-0.012	0.137	0.517	-0.125	-0.135	-0.23	0.088	-0.761	0.197	0.509	-0.09	0.527	0.048	0.004	-0.503	0.163
TARBP2	-0.16	0.084	0.013	0.123	0.259	0.092	-0.118	-0.174	0.61	-0.043	0.04	-0.026	-0.02	0.356	0.312	0.001	0.141	0.345	0.001	0.319	0.188	-0.05	0.917	-0.317	0.536	-0.116	0.813	-0.124	0.051	0.433	0.286	0.16	0.109	0.019	0.1	0.479	-0.125	-0.062	-0.172	0.051	-0.492	0.105	0.356	-0.099	0.454	-0.013	0.07	-0.485	0.06
TARDBP	-0.072	0.049	0.074	0.039	0.112	0.091	-0.297	-0.132	0.715	0.152	0.237	-0.009	-0.033	0.138	0.152	0.231	0.059	0.441	0.039	0.128	0.1	-0.146	0.762	-0.119	0.358	-0.112	0.655	-0.045	0.108	0.418	0.068	0.113	-0.019	-0.069	0.05	0.209	-0.088	-0.038	-0.114	-0.021	-0.561	0.174	0.273	-0.052	0.365	0.07	-0.036	-0.528	0.142
TBL1XR1	-0.199	-0.054	0.13	-0.121	0.07	0.306	-0.301	-0.141	0.329	0.26	-0.079	-0.147	-0.051	0.272	0.159	0.062	0.011	0.826	-0.005	-0.029	0.048	-0.068	0.047	-0.19	0.2	-0.267	0.284	-0.43	-0.137	0.269	0.373	-0.17	0.04	-0.068	0.147	0.19	-0.096	-0.274	-0.326	-0.126	-0.419	0.093	0.332	-0.288	0.049	0.085	-0.2	-0.222	-0.077
TBP	-0.138	-0.006	0.257	-0.097	0.248	0.071	-0.085	-0.04	0.809	0.03	0.153	-0.017	-0.054	0.132	0.407	0.318	0.328	0.579	0.073	-0.063	0.264	-0.018	0.606	-0.17	0.528	-0.179	0.809	-0.143	-0.094	0.525	0.259	0.054	-0.036	-0.163	0.181	0.44	-0.083	-0.221	-0.254	0.084	-0.4	0.187	0.499	-0.119	0.536	0.118	0.105	-0.384	0.221
TBR1	0.636	-0.802	0.774	-0.717	-0.331	-0.447	-0.049	0.406	0.184	-0.748	-0.253	0.848	0.8	0.119	0.295	0.695	-0.277	-0.116	0.737	0.309	-0.109	0.624	-0.019	0.565	-0.202	0.102	0.682	0.199	0.323	0.813	0.073	0.873	-0.852	-0.835	-0.603	-0.205	0.597	-0.002	0.478	0.629	-0.285	0.499	0.013	0.091	-0.191	0.642	0.172	0.002	0.918
TBX10	0.33	0.058	-0.01	-0.14	0.149	-0.039	0.746	-0.307	-0.744	-0.951	-0.652	0.229	0.072	-0.54	0.362	0.513	0.174	-0.197	0.1	-0.186	0.695	0.587	-0.208	0.265	0.095	-0.67	-0.082	0.556	-0.345	0.12	0.032	0.171	0.022	0.234	-0.029	0.269	-0.235	-0.763	0.178	0.239	0.033	-0.046	0.27	-0.52	0.073	0.243	0.211	0.439	0.366
TBX15	0.108	0.025	-0.176	0.068	0.015	-0.207	0.475	0.014	-0.695	-0.512	-0.364	0.077	-0.022	-0.407	-0.152	-0.075	0.074	-0.407	-0.024	-0.174	0.168	0.222	-0.485	0.092	-0.211	-0.089	-0.421	0.277	-0.202	-0.332	-0.197	0.057	0.071	0.151	0.024	0.1	-0.013	-0.107	0.151	0.121	0.562	-0.185	-0.166	-0.081	-0.122	-0.118	0.273	0.541	0.038
TBX18	0.184	-0.194	0.036	-0.319	-0.273	-0.256	-0.146	0.212	0.51	0.161	0.379	0.202	0.342	0.562	0.351	0.32	-0.162	0.272	0.253	0.494	-0.075	0.061	-0.132	0.026	0.048	0.11	0.707	-0.511	-0.053	0.199	0.274	0.522	-0.348	-0.323	-0.292	0.17	0.277	0.167	0.028	0.386	-1.025	0.193	0.185	0.129	0.017	0.331	-0.295	-0.273	0.38
TBX19	-0.009	0.032	0.217	0.109	0.081	0.173	-0.352	-0.119	0.73	0.162	0.117	0.103	-0.003	0.205	0.144	0.247	-0.026	0.393	0.02	0.069	0.06	-0.112	0.711	-0.056	0.256	-0.05	0.705	0.192	0.187	0.348	0.054	-0.002	-0.005	-0.125	0.033	0.303	-0.065	0.005	0.023	0.007	-0.423	0.183	0.154	-0.026	0.225	0.053	-0.07	-0.388	0.132
TBX2	-0.136	0.503	-0.235	0.218	0.308	0.719	-0.172	-0.58	-0.395	-0.195	-0.652	-0.347	-0.203	0.372	0.208	-0.288	0.176	-0.043	-0.411	-0.254	0.63	-0.165	-0.114	-0.315	0.172	-0.65	0.13	-0.555	-0.499	-0.106	0.385	-0.208	0.291	0.2	0.169	0.265	-0.512	-0.741	-0.356	-0.181	-0.734	-0.478	0.051	-0.703	-0.082	-0.149	-0.669	-0.203	-0.391
TBX3	0.283	0.032	0.271	-0.117	-0.349	0.193	0.089	-0.031	0.438	0.838	0.703	0.185	0.283	0.978	0.43	0.452	-0.412	0.013	0.073	0.69	-0.209	-0.014	0.194	0.248	0.163	0.142	0.363	0.16	0.483	-0.135	0.359	-0.038	0.013	0.074	-0.376	0.058	0.118	0.305	0.313	0.101	-0.81	0.341	0.201	0.208	-0.077	0.382	-0.54	-0.015	0.079
TBX4	0.709	-0.418	0.45	-0.504	-0.408	-0.753	0.447	0.567	0.119	-0.663	0.101	0.743	0.617	0.252	0.603	0.447	-0.221	-0.146	0.619	0.263	-0.123	0.504	-0.951	0.442	-0.508	0.293	0.579	0.189	0.019	0.349	0.134	0.93	-0.779	-0.78	-0.452	0.088	0.604	0.163	0.503	0.917	-0.634	0.054	-0.486	0.361	-0.3	0.679	-0.214	0.622	0.813
TBX5	-0.14	0.095	0.022	0.073	0.529	-0.26	0.289	-0.396	-0.237	-1.214	-0.923	0.077	-0.087	-0.65	0.091	0.231	0.6	0.208	-0.014	-0.228	0.875	0.33	0.395	-0.321	0.631	-0.701	0.706	-0.007	-0.556	0.577	0.079	0.587	0.045	0.058	0.327	0.638	-0.301	-0.817	-0.261	0.281	0.078	-0.265	0.406	-0.647	0.67	-0.184	0.745	-0.16	0.326
TCEAL1	-0.099	0.114	0.13	0.033	0.119	0.111	-0.056	-0.058	0.705	0.347	0.414	-0.032	0.008	0.555	0.259	0.056	0.058	0.167	-0.011	0.378	0.047	-0.076	0.784	-0.164	0.517	0.037	0.651	-0.034	0.237	0.281	0.392	-0.005	0.096	0.043	0.001	0.307	-0.052	0.148	-0.069	0.049	-0.535	0.226	0.346	0.07	0.376	0.027	-0.065	-0.417	0.035
TCEB2	0.049	-0.233	-0.061	-0.298	0.007	-0.429	0.58	0.273	-0.388	-0.609	-0.181	0.197	0.129	0.011	0.434	-0.095	0.064	-0.027	0.311	0.302	0.044	0.549	-0.293	-0.033	-0.023	-0.049	-0.111	0.162	-0.088	0.162	0.43	0.392	-0.124	-0.046	-0.061	0.389	0.205	-0.133	0.098	0.406	0.254	-0.054	0.075	0.079	0.09	0.131	0.248	0.529	0.249
TCEB3	0.16	-0.197	-0.008	-0.447	0.221	-0.378	0.993	0.037	-0.405	-1.053	-0.325	0.222	0.15	-0.147	0.579	0.179	0.326	0.16	0.407	0.117	0.519	0.73	-0.224	-0.016	0.214	-0.51	0.119	0.046	-0.369	0.525	0.579	0.466	-0.169	-0.123	0.003	0.551	0.04	-0.571	-0.066	0.48	-0.182	0.145	0.486	-0.312	0.296	0.265	0.293	0.455	0.511
TCERG1	0.289	0.06	0.299	-0.396	-0.129	0.083	0.1	-0.07	-0.233	-0.229	-0.263	0.225	0.295	0.561	0.396	0.225	-0.132	-0.108	0.097	0.284	0.352	0.465	-0.553	0.172	0.095	-0.382	0.33	-0.006	-0.123	0.271	0.781	0.205	-0.202	-0.031	-0.27	0.027	0.014	-0.437	0.158	0.388	-0.961	-0.017	0.099	-0.336	-0.242	0.339	-0.451	0.001	0.239
TCF12	0.062	-0.008	0.216	-0.203	0.115	0.145	0.063	-0.179	0.533	0.012	0.116	0.113	0.077	0.147	0.524	0.418	0.091	0.523	0.128	0.09	0.3	0.135	0.274	-0.002	0.34	-0.316	0.648	-0.005	-0.083	0.528	0.327	0.112	-0.14	-0.242	-0.007	0.33	-0.068	-0.343	-0.091	0.125	-0.748	0.221	0.412	-0.204	0.261	0.286	-0.201	-0.218	0.289
TCF15	0.26	-0.28	0.525	0.034	0.143	-0.171	0.619	0.025	0.01	-0.524	-0.294	0.495	0.356	0.304	0.426	0.066	-0.078	-0.26	0.275	0.447	-0.063	0.476	0.585	0.079	0.237	0.227	0.466	0.683	0.428	0.398	0.223	0.158	-0.007	-0.125	-0.13	0.296	0.17	0.171	0.354	0.303	0.441	0.33	0.068	0.155	0.054	0.206	0.459	0.338	0.229
TCF20	-0.094	0.016	0.286	-0.035	0.136	0.191	-0.218	-0.056	0.786	0.282	0.193	-0.001	0.034	0.437	0.282	0.122	0.107	0.497	0.009	0.086	0.085	-0.122	0.417	-0.164	0.386	-0.031	0.785	-0.239	0.02	0.396	0.305	-0.042	-0.036	-0.216	0.081	0.293	-0.021	-0.019	-0.186	0.038	-0.575	0.194	0.297	-0.066	0.252	0.108	-0.133	-0.381	0.08
TCF3	-0.219	0.042	0.132	0.093	0.231	0.397	-0.253	-0.339	0.507	0.136	-0.146	-0.084	-0.199	-0.015	0.334	0.312	0.112	0.888	-0.048	-0.158	0.23	-0.08	0.61	-0.203	0.344	-0.396	0.461	0.04	-0.063	0.334	0.172	-0.174	0.156	-0.051	0.258	0.56	-0.263	-0.438	-0.245	-0.167	-0.208	0.062	0.409	-0.31	0.33	0.007	-0.082	-0.18	-0.021
TCF4	-0.031	0.143	0.202	0.072	0.146	0.144	-0.141	-0.101	0.808	0.273	0.318	0.035	-0.001	0.387	0.294	0.167	0.086	0.233	-0.026	0.195	0.127	-0.087	0.67	-0.116	0.434	0.006	0.787	0.097	0.13	0.376	0.238	-0.06	0.036	-0.055	0.035	0.266	-0.077	0.057	-0.034	0.042	-0.627	0.227	0.28	0.031	0.314	0.083	-0.099	-0.484	0.101
TCF7	-0.038	-0.034	0.408	0.01	0.058	0.236	-0.041	-0.121	0.342	0.207	0.069	0.097	0.062	0.525	0.13	0.034	-0.175	0.177	0.052	0.31	-0.109	0.115	0.79	-0.025	0.356	0.003	0.287	0.276	0.535	0.271	0.594	-0.095	0.101	-0.022	-0.031	0.277	-0.056	0.08	0.072	0.06	-0.102	0.217	0.14	0.004	0.101	-0.004	-0.075	-0.002	-0.051
TCF7L1	-0.015	0.087	0.232	-0.013	-0.018	0.237	-0.342	-0.073	0.732	0.482	0.326	0.004	0.027	0.452	0.197	0.252	-0.056	0.34	-0.041	0.132	0.018	-0.143	0.423	-0.025	0.285	-0.001	0.616	-0.071	0.145	0.205	0.266	-0.109	-0.012	-0.09	-0.025	0.166	-0.051	0.052	-0.042	0.013	-0.682	0.195	0.22	-0.001	0.128	0.111	-0.292	-0.409	0.052
TCF7L2	-0.062	-0.008	0.208	-0.001	0.128	0.071	-0.226	-0.065	0.828	0.183	0.249	0.027	-0.004	0.199	0.282	0.255	0.105	0.572	0.077	0.066	0.058	-0.114	0.588	-0.133	0.334	-0.033	0.741	-0.083	0.043	0.485	0.125	0.032	-0.055	-0.179	0.095	0.228	-0.036	-0.024	-0.149	0.015	-0.558	0.237	0.302	-0.003	0.323	0.143	-0.035	-0.469	0.159
TCF8	-0.049	0.128	0.245	0.087	0.102	0.061	0.011	-0.126	0.75	0.393	0.427	-0.018	-0.03	0.305	0.224	0.168	0.071	0.504	-0.015	0.116	0.02	-0.23	0.379	-0.124	0.367	0.018	0.639	-0.084	0.137	0.292	0.161	0.035	0.006	-0.159	0.119	0.233	-0.047	0.091	-0.134	0.036	-0.539	0.12	0.131	0.04	0.316	0.116	-0.127	-0.168	0.052
TCFL1	-0.076	-0.302	0.506	-0.313	0.106	0.053	-0.229	0.001	0.473	-0.12	-0.245	0.146	0.194	0.08	0.279	0.271	0.094	0.655	0.178	-0.013	0.113	0.124	0.223	-0.043	0.384	-0.171	0.71	-0.334	-0.007	0.592	0.355	0.3	-0.283	-0.453	0.043	0.269	0.091	-0.275	-0.217	0.202	-0.171	0.093	0.268	-0.237	0.234	0.208	0.119	-0.092	0.266
TCFL5	-0.073	0.066	-0.196	-0.078	0.111	-0.064	0.04	0.057	0.858	0.318	0.682	-0.114	-0.021	0.317	0.337	0.097	0.214	0.391	0.095	0.263	0.079	-0.166	0.41	-0.209	0.321	0.04	0.639	-0.373	-0.167	0.372	0.067	0.004	-0.03	-0.058	0.027	0.141	0.028	0.151	-0.232	-0.033	-0.891	0.386	0.522	0.125	0.396	0.167	-0.094	-0.668	0.185
TDP1	-0.056	0.103	0.098	-0.1	-0.007	0.149	-0.407	0.029	0.681	0.322	0.305	-0.04	0.031	0.47	0.122	0.091	0.013	0.117	-0.04	0.125	0.09	-0.104	0.365	-0.082	0.278	0.003	0.624	-0.304	0.041	0.2	0.412	0.048	-0.105	-0.174	-0.064	0.209	-0.023	0.057	-0.1	0.14	-0.821	0.106	0.188	0.001	0.14	0.002	-0.339	-0.495	0.095
TEAD1	0.226	0.095	-0.117	-0.185	-0.003	-0.348	0.935	0.019	-0.682	-0.543	-0.066	0.102	0.216	0.408	0.267	-0.203	-0.005	-0.487	0.141	0.549	0.218	0.487	-0.357	0.009	0.16	-0.152	-0.131	-0.006	-0.034	-0.015	0.635	0.375	0.036	0.279	-0.173	0.118	0.039	-0.067	0.122	0.434	-0.338	-0.06	0.039	-0.093	-0.018	0.167	0.026	0.456	0.129
TEAD2	0.134	0.212	-0.02	-0.255	0.226	-0.238	1.077	-0.236	-0.544	-0.713	-0.304	0.112	0.005	-0.195	0.545	0.354	0.383	-0.099	0.038	0.007	0.797	0.671	-0.576	-0.001	0.389	-0.62	0.113	0.206	-0.548	0.137	0.663	0.222	0.043	0.133	0.082	0.617	-0.204	-0.707	-0.022	0.48	-0.376	-0.068	0.487	-0.425	0.26	0.102	0.137	0.506	0.331
TEAD3	-0.078	0.145	0.292	0.075	0.017	0.43	-0.396	-0.187	0.571	0.554	0.131	-0.065	-0.069	0.389	0.201	0.142	-0.114	0.536	-0.134	-0.025	-0.011	-0.204	0.228	-0.047	0.193	-0.09	0.42	0.01	0.144	0.141	0.266	-0.289	0.075	-0.058	0.087	0.147	-0.136	-0.089	-0.085	-0.117	-0.483	0.025	0.047	-0.11	-0.001	0.101	-0.405	-0.183	-0.134
TEF	0.122	0.049	0.208	0.04	0.046	-0.229	0.622	0.086	-0.43	-0.453	-0.183	0.141	0.108	0.498	0.154	-0.279	-0.059	-0.385	0.11	0.378	-0.029	0.359	0.147	-0.03	0.149	0.055	-0.082	0.33	0.348	-0.025	0.625	0.218	0.148	0.237	-0.033	0.275	0.024	0.097	0.195	0.379	0.24	-0.14	-0.212	0.063	0.022	0.007	0.141	0.591	-0.032
TFAM	0.231	-0.404	-0.029	-0.639	0.06	-0.636	0.894	0.268	-0.201	-0.954	0.018	0.297	0.332	-0.008	0.731	0.242	0.222	0.109	0.623	0.456	0.242	0.732	-0.06	0.039	0.177	-0.241	0.193	-0.147	-0.197	0.708	0.532	0.779	-0.39	-0.244	-0.194	0.263	0.266	-0.316	-0.026	0.559	-0.383	0.277	0.494	-0.016	0.349	0.469	0.29	0.206	0.653
TFB1M	0.112	-0.12	-0.196	-0.457	-0.054	-0.414	0.776	0.127	-0.023	-0.207	0.484	0.035	0.184	0.253	0.416	0.074	0.033	0.23	0.356	0.545	0.096	0.366	-0.137	-0.01	0.23	-0.171	0.053	-0.358	-0.061	0.313	0.621	0.492	-0.199	-0.077	-0.156	0.216	0.15	-0.029	-0.113	0.388	-0.738	0.245	0.393	0.012	0.238	0.315	-0.066	0.21	0.365
TFB2M	-0.094	-0.342	-0.178	-0.271	0.12	-0.349	0.463	0.214	-0.47	-0.633	-0.325	0.021	0.066	-0.395	0.198	-0.228	0.237	0.114	0.245	-0.082	0.026	0.281	-0.504	-0.13	-0.142	-0.033	-0.298	-0.376	-0.377	0.143	-0.017	0.321	-0.185	-0.266	0.077	0.125	0.192	-0.189	-0.21	0.138	0.546	-0.085	0.09	-0.023	0.062	0.034	0.358	0.419	0.135
TFCP2	-0.115	0.137	0.09	0.049	0.154	0.131	0.001	-0.116	0.504	0.146	0.185	-0.042	0.002	0.595	0.299	-0.061	0.025	0.212	-0.018	0.404	0.104	0.017	0.728	-0.229	0.506	-0.066	0.612	-0.075	0.195	0.28	0.581	0.059	0.131	0.075	0.033	0.441	-0.105	0.029	-0.1	0.126	-0.561	0.102	0.274	-0.044	0.312	0.002	-0.114	-0.267	-0.008
TFCP2L1	0.951	-0.823	0.675	-0.798	-0.383	-0.52	0.701	0.335	0.017	-0.844	-0.035	1.032	0.947	0.153	0.651	0.816	-0.476	-0.136	0.918	0.614	-0.125	1.008	-0.211	0.752	-0.342	0.113	0.491	0.663	0.347	0.919	0.222	0.627	-0.813	-0.72	-0.75	-0.289	0.614	0.075	0.703	0.694	-0.67	0.949	0.201	0.176	-0.475	0.973	0.066	0.221	1.07
TFDP1	-0.194	-0.093	0.214	-0.042	0.03	0.274	-0.652	0.021	0.741	0.409	0.146	-0.01	-0.092	0.138	0.15	0.197	0.013	0.555	0.016	-0.096	-0.076	-0.179	0.486	-0.087	0.134	-0.019	0.437	0	0.116	0.288	0.048	-0.126	-0.063	-0.243	0.071	0.231	0.009	-0.066	-0.096	-0.145	-0.133	0.114	0.196	0.03	0.203	-0.012	-0.138	-0.398	0.021
TFDP2	0.006	0.018	-0.284	-0.105	-0.07	-0.044	0.458	0.013	-0.893	-0.279	-0.263	-0.105	-0.031	-0.089	-0.108	-0.232	-0.028	-0.311	-0.032	-0.025	0.091	0.208	-0.612	0.049	-0.193	-0.2	-0.725	-0.125	-0.159	-0.461	0.184	0.044	0.099	0.208	-0.033	0.087	-0.03	-0.175	-0.002	0.076	0.388	-0.26	-0.095	-0.169	-0.191	-0.106	-0.032	0.655	-0.12
TFE3	-0.097	-0.109	0.28	-0.027	0.026	0.289	-0.549	-0.063	0.684	0.226	-0.034	0.032	-0.011	0.223	0.175	0.329	-0.034	0.674	0.04	-0.085	0.011	-0.108	0.578	-0.06	0.211	-0.124	0.604	-0.095	0.101	0.282	0.169	-0.055	-0.035	-0.191	0.073	0.37	-0.061	-0.137	-0.121	-0.018	-0.302	0.142	0.253	-0.13	0.164	0.07	-0.133	-0.305	0.09
TFEB	0.475	-0.151	0.39	-0.205	-0.208	-0.344	0.744	0.309	-0.532	-0.508	-0.232	0.501	0.354	0.351	0.285	-0.026	-0.231	-0.459	0.274	0.248	-0.065	0.609	-0.859	0.33	-0.345	0.147	-0.108	0.68	0.16	-0.07	0.396	0.152	-0.169	-0.088	-0.255	0.114	0.309	0.107	0.535	0.547	0.177	0.017	-0.392	0.151	-0.445	0.31	0.002	0.914	0.271
TFEC	-0.203	-0.094	-0.142	-0.126	-0.053	0.5	-0.377	-0.242	0.225	0.605	0.251	-0.327	-0.164	0.087	0.015	0.142	-0.131	0.905	0.011	-0.159	-0.168	-0.29	0.128	-0.089	-0.093	-0.265	-0.341	-0.597	-0.054	0.091	0.078	-0.39	0.067	-0.079	0.091	-0.16	-0.162	-0.223	-0.407	-0.483	-0.452	0.255	0.389	-0.208	-0.097	0.082	-0.494	-0.304	-0.226
TGFB1	0.132	0.135	0.353	-0.27	0.008	-0.033	0.25	0.001	0.07	-0.218	-0.253	0.285	0.157	0.367	0.546	0.404	0.131	-0.182	-0.037	0.099	0.554	0.546	-0.445	0.065	0.348	-0.274	0.685	0.236	-0.271	0.055	0.851	0.176	-0.119	-0.158	-0.096	0.767	-0.021	-0.407	0.183	0.631	-0.564	-0.097	0.262	-0.208	0.06	0.055	-0.172	0.263	0.326
TGFB1I1	-0.017	0.332	0.268	0.353	0.157	0.443	-0.441	-0.372	0.483	0.195	-0.281	0.03	-0.133	0.083	0.085	0.289	0.039	0.262	-0.313	-0.262	0.339	-0.195	0.324	-0.059	0.257	-0.227	0.72	0.34	-0.069	0.039	-0.05	-0.292	0.193	0.073	0.175	0.358	-0.305	-0.265	0.037	-0.073	-0.348	-0.12	0.005	-0.286	0.068	-0.064	-0.177	-0.277	-0.074
TGIF	-0.042	0.065	0.264	0.098	-0.015	0.395	-0.564	-0.15	0.653	0.469	0.126	-0.001	-0.058	0.302	0.168	0.282	-0.114	0.452	-0.073	-0.07	-0.045	-0.229	0.483	-0.011	0.112	-0.043	0.457	0.068	0.187	0.161	0.075	-0.207	0.027	-0.118	0.034	0.146	-0.113	-0.061	-0.022	-0.134	-0.421	0.084	0.074	-0.035	0.044	0.069	-0.356	-0.344	-0.055
TGIF2	-0.021	-0.2	0.243	-0.341	-0.177	0.232	-0.746	-0.071	-0.343	-0.229	-0.698	0.063	0.115	0.056	-0.103	0.348	-0.169	0.208	0.044	-0.115	0.157	0.293	-0.072	0.117	-0.022	-0.436	-0.026	-0.206	-0.07	0.137	0.449	0.14	-0.145	0.02	-0.133	-0.044	-0.076	-0.57	-0.022	0.086	-0.178	-0.128	0.156	-0.444	-0.22	0.01	-0.155	-0.255	0.069
THRA	0.306	-0.249	0.283	-0.162	-0.137	-0.192	0.862	0.005	-0.659	-0.446	-0.316	0.339	0.356	0.411	0.291	0.149	-0.278	-0.155	0.255	0.5	-0.046	0.582	-0.081	0.198	0.077	-0.047	-0.135	0.298	0.317	-0.137	0.573	0.264	0.051	0.118	-0.211	0.385	0.113	0.009	0.29	0.444	0.288	0.119	0.054	-0.069	-0.181	0.231	0.167	0.914	0.161
THRB	0.011	-0.177	-0.184	-0.241	0.023	-0.34	0.654	0.155	-0.66	-0.482	-0.172	0.034	0.125	-0.055	0.141	-0.274	0.089	-0.251	0.175	0.221	0.026	0.366	-0.506	-0.055	-0.061	-0.016	-0.406	-0.208	-0.186	-0.033	0.249	0.276	-0.068	-0.008	-0.061	0.045	0.156	-0.061	-0.041	0.209	0.314	-0.06	0.058	0.007	-0.037	0.025	0.227	0.465	0.063
TIAL1	0.379	-0.072	0.078	-0.548	-0.09	-0.589	1.161	0.293	-0.319	-0.465	0.352	0.292	0.391	0.45	0.453	-0.05	0.027	-0.447	0.379	0.638	0.173	0.709	-0.694	0.176	0.137	-0.011	0.054	0.061	-0.05	0.312	0.825	0.424	-0.277	-0.053	-0.314	0.002	0.295	0.075	0.209	0.646	-0.698	0.29	0.192	0.108	-0.039	0.41	0.007	0.412	0.466
TLE1	0.274	-0.022	0.132	0.03	-0.088	-0.223	0.46	0.099	0.621	0.241	0.684	0.269	0.219	0.665	0.627	0.248	-0.163	0.082	0.265	0.702	-0.215	0.114	0.52	0.037	0.162	0.316	0.562	0.399	0.378	0.277	0.176	0.117	0.008	0.029	-0.194	0.169	0.168	0.416	0.276	0.203	-0.636	0.44	0.187	0.428	0.168	0.401	-0.101	-0.104	0.23
TLK1	-0.083	0.044	0.263	-0.026	0.105	0.18	-0.236	-0.087	0.759	0.33	0.267	0.001	0.028	0.388	0.286	0.198	0.058	0.359	-0.002	0.17	0.065	-0.1	0.627	-0.109	0.441	-0.014	0.711	-0.108	0.147	0.373	0.305	-0.003	-0.019	-0.134	0.029	0.234	-0.053	0.006	-0.119	0.034	-0.549	0.19	0.3	-0.011	0.299	0.099	-0.125	-0.426	0.076
TLK2	0.077	0.136	0.19	0.034	-0.031	0.28	-0.01	-0.147	0.28	0.116	-0.034	0.027	0.029	0.646	0.245	0.167	-0.137	0.467	-0.019	0.118	0.156	0	0.174	-0.036	0.195	-0.273	0.496	-0.073	0.095	-0.028	0.542	-0.001	0.111	0.041	0.02	0.598	-0.135	-0.151	-0.02	0.21	-0.64	-0.027	0.079	-0.265	0.016	0.13	-0.405	0.215	0.038
TLX1	-0.135	0.124	-0.189	0.014	0.022	0.252	-0.08	-0.314	-1.029	-0.425	-0.902	-0.173	-0.068	-0.141	-0.379	-0.24	-0.075	-0.098	-0.252	-0.159	0.349	0.144	-0.454	-0.071	0.01	-0.558	-0.446	-0.313	-0.259	-0.406	0.318	0.101	0.177	0.29	0.063	0.209	-0.259	-0.541	-0.135	0.032	0.267	-0.533	-0.139	-0.643	-0.233	-0.288	-0.052	0.436	-0.243
TLX2	0.428	-0.608	0.404	-0.848	-0.15	-0.467	0.752	0.19	-0.55	-1.015	-0.381	0.549	0.534	0.082	0.658	0.656	-0.022	0.032	0.695	0.363	0.249	1.042	-0.303	0.333	0.024	-0.39	0.024	0.066	-0.054	0.657	0.801	0.717	-0.498	-0.374	-0.386	0.209	0.289	-0.549	0.197	0.669	-0.291	0.392	0.535	-0.193	-0.017	0.523	0.168	0.419	0.738
TMF1	0.066	-0.103	0.296	-0.257	-0.131	0.132	-0.497	0.092	0.442	0.216	0.111	0.071	0.053	0.016	0.027	0.278	-0.062	0.427	0.103	-0.242	-0.017	-0.09	-0.212	0.165	-0.111	-0.112	0.253	-0.115	0.002	0.288	0.04	0.044	-0.307	-0.358	-0.055	-0.142	0.091	-0.153	-0.031	0.025	-0.437	0.042	-0.058	-0.078	-0.068	0.209	-0.317	-0.185	0.19
TNF	-0.108	-0.097	0.22	-0.257	0.057	0.034	0.489	-0.328	-0.601	-0.089	-0.216	-0.048	0.159	0.261	0.278	0.148	-0.064	-0.079	0.044	0.52	0.098	0.397	0.417	-0.049	0.591	-0.269	-0.257	-0.26	0.284	0.136	0.848	0.315	0.1	0.164	-0.091	0.084	-0.149	-0.325	-0.149	0.149	0.076	-0.029	0.402	-0.238	0.199	0.018	0.095	0.271	-0.118
TNFRSF1A	-0.01	-0.008	0.367	-0.221	0.04	-0.087	0.183	-0.009	0.675	0.354	0.557	0.147	0.075	0.264	0.295	0.412	0.049	0.124	0.121	0.375	0.067	0.252	0.631	0.057	0.569	0.025	0.494	0.351	0.33	0.448	0.574	0.005	-0.057	-0.077	-0.078	0.222	0.026	0.09	0.087	0.194	-0.438	0.452	0.517	0.16	0.382	0.091	0.099	-0.285	0.255
TOP2A	0.01	0.116	0.202	-0.003	-0.029	0.166	-0.289	-0.026	0.767	0.53	0.481	0.022	0.043	0.486	0.246	0.229	-0.053	0.111	-0.032	0.245	-0.027	-0.136	0.53	-0.006	0.305	0.115	0.598	0.028	0.229	0.211	0.237	-0.077	-0.022	-0.063	-0.085	0.073	-0.017	0.164	0.031	0.024	-0.687	0.22	0.2	0.143	0.172	0.114	-0.28	-0.489	0.056
TOP2B	0.176	0.171	0.457	-0.117	-0.055	-0.232	0.506	-0.109	0.378	0.447	0.566	0.216	0.255	0.331	0.372	0.356	-0.122	-0.248	-0.015	0.687	0.036	0.252	0.263	0.185	0.669	0.189	0.547	0.455	0.441	0.265	0.531	0.19	-0.056	0.1	-0.189	-0.096	0.043	0.251	0.253	0.35	-0.538	0.204	0.142	0.215	0.23	0.285	0.076	-0.01	0.181
TP53	-0.048	0.142	0.41	-0.004	0.174	0.102	-0.192	-0.077	0.753	0.119	0.079	0.093	0.002	0.274	0.212	0.306	0.206	0.219	-0.064	0.01	0.308	0.027	0.51	-0.072	0.553	-0.122	0.917	0.16	0.037	0.386	0.352	-0.006	-0.003	-0.071	0.091	0.396	-0.094	-0.12	-0.028	0.183	-0.46	0.125	0.309	-0.117	0.383	0.023	0.069	-0.387	0.193
TP73L	0.218	-0.027	-0.064	-0.104	-0.119	-0.155	0.641	-0.094	-1.088	-0.62	-0.483	0.11	0.092	-0.111	-0.212	-0.09	-0.219	-0.251	0.103	0.089	0.106	0.452	-0.494	0.197	-0.209	-0.33	-0.708	0.271	0.077	-0.266	0.35	0.182	0.075	0.275	-0.098	0.057	-0.05	-0.231	0.198	0.245	0.307	-0.17	-0.22	-0.284	-0.315	0.008	0.065	0.845	0.027
TRA1	-0.112	-0.025	0.227	-0.069	0.065	0.2	-0.389	-0.015	0.873	0.434	0.321	-0.016	-0.036	0.191	0.266	0.271	0.08	0.574	0.021	-0.048	0.007	-0.167	0.395	-0.082	0.25	0.003	0.618	-0.127	0.014	0.369	0.112	-0.13	-0.088	-0.26	0.076	0.18	-0.01	-0.023	-0.158	-0.066	-0.493	0.235	0.306	0.029	0.23	0.112	-0.169	-0.458	0.098
TRAF4	0.086	0.065	0.156	-0.215	-0.082	0.112	-0.216	0.022	0.437	0.159	0.122	0.075	0.117	0.487	0.254	0.202	-0.046	0.307	0.041	0.141	0.192	0.069	-0.149	0.014	0.152	-0.195	0.603	-0.192	-0.107	0.212	0.459	0.092	-0.148	-0.134	-0.101	0.249	0.025	-0.148	-0.015	0.23	-0.918	0.073	0.168	-0.164	0.001	0.202	-0.385	-0.224	0.208
TRERF1	0.008	0.123	0.207	-0.069	0.016	0.138	-0.18	-0.084	0.564	0.278	0.277	-0.002	0.062	0.536	0.284	0.177	-0.027	0.218	0.005	0.276	0.086	-0.034	0.465	-0.057	0.378	-0.073	0.6	-0.119	0.165	0.301	0.461	0.079	-0.023	-0.013	-0.053	0.147	-0.068	-0.023	-0.056	0.123	-0.792	0.109	0.203	-0.04	0.198	0.154	-0.282	-0.378	0.074
TRIM10	0.332	-0.348	0.676	-0.308	-0.012	-0.086	-0.042	-0.136	-0.004	-0.763	-0.696	0.538	0.365	-0.274	0.362	0.752	-0.091	0.18	0.306	-0.089	0.293	0.537	0.271	0.314	0.153	-0.308	0.612	0.371	0.124	0.609	0.273	0.57	-0.418	-0.492	-0.167	0.274	0.035	-0.519	0.223	0.497	-0.112	0.056	0.049	-0.295	0.01	0.316	0.139	0.194	0.547
TRIM28	-0.069	-0.062	0.101	0.031	0.079	0.347	-0.347	-0.256	0.458	0.107	-0.122	-0.015	-0.12	-0.151	0.225	0.393	-0.037	0.914	0.041	-0.254	0.1	-0.102	0.386	-0.041	0.053	-0.33	0.319	0.026	-0.06	0.292	-0.04	-0.151	0.015	-0.156	0.163	0.329	-0.179	-0.36	-0.167	-0.165	-0.29	0.123	0.247	-0.263	0.098	0.128	-0.189	-0.144	0.067
TRIM54	0.025	-0.064	-0.063	0.028	0.013	-0.074	0.224	-0.014	-0.833	-0.523	-0.602	0.039	-0.008	-0.416	-0.293	-0.247	-0.012	-0.309	-0.04	-0.265	0.067	0.168	-0.543	0.07	-0.284	-0.118	-0.562	0.104	-0.124	-0.277	-0.13	0.081	0.007	0.016	0.039	-0.026	-0.001	-0.18	0.069	0.049	0.739	-0.32	-0.346	-0.178	-0.252	-0.169	0.2	0.606	-0.085
TRPS1	-0.144	0.313	-0.184	0.03	0.209	0.055	-0.033	-0.042	0.758	0.358	0.584	-0.183	-0.092	0.342	0.225	-0.225	0.238	0.069	-0.117	0.23	0.203	-0.241	0.265	-0.265	0.403	0.016	0.65	-0.298	-0.154	0.326	0.185	-0.022	-0.003	-0.052	0.06	0.086	-0.051	0.119	-0.214	-0.028	-0.921	0.101	0.23	0.059	0.356	0.014	-0.228	-0.635	0.023
TRRAP	-0.055	-0.038	0.101	0	0.129	0.071	-0.192	-0.075	0.825	0.144	0.282	0.043	-0.006	0.174	0.348	0.26	0.079	0.583	0.121	0.137	0.052	-0.09	0.704	-0.141	0.303	-0.05	0.714	-0.04	0.055	0.501	0.081	0.065	-0.052	-0.184	0.063	0.295	-0.03	-0.024	-0.126	-0.005	-0.574	0.281	0.351	0.022	0.348	0.152	-0.049	-0.478	0.189
TSPYL2	0.049	-0.061	0.377	-0.038	-0.06	0.238	-0.516	-0.139	0.533	0.264	-0.038	0.127	0.138	0.331	0.198	0.337	-0.154	0.442	0.025	0.098	-0.015	-0.098	0.325	0.023	0.163	-0.065	0.634	-0.078	0.152	0.328	0.136	0.078	-0.125	-0.215	-0.067	0.043	-0.01	-0.107	-0.002	0.017	-0.548	0.086	0.068	-0.106	0.007	0.193	-0.256	-0.362	0.083
TTF1	0.14	0.204	0.041	0.206	-0.06	0.456	-0.26	-0.52	-0.082	0.089	-0.196	-0.028	-0.025	0.135	-0.126	0.193	-0.36	0.352	-0.107	0.002	0.099	-0.195	0.387	0.094	-0.016	-0.414	0.035	0.063	0.263	0.011	0.069	0.024	0.1	0.078	-0.04	0.021	-0.305	-0.271	0.026	-0.128	-0.611	-0.118	-0.205	-0.395	-0.176	0.081	-0.528	0.025	-0.113
TWIST1	-0.062	0.087	0.137	-0.022	0.055	0.151	-0.316	0.007	0.896	0.458	0.445	-0.023	-0.02	0.358	0.347	0.217	0.092	0.373	-0.009	0.096	0.042	-0.191	0.401	-0.101	0.284	0.053	0.71	-0.117	0.007	0.311	0.124	-0.078	-0.055	-0.157	0.026	0.171	-0.008	0.055	-0.104	-0.016	-0.692	0.195	0.274	0.094	0.265	0.14	-0.238	-0.534	0.097
TWIST2	0.444	-0.24	0.004	-0.359	-0.077	-0.32	0.257	0.089	0.464	-0.383	0.351	0.351	0.395	-0.084	0.316	0.545	0.029	-0.099	0.398	0.232	0.194	0.226	0.218	0.265	0.03	-0.012	0.648	-0.108	-0.116	0.582	-0.187	0.481	-0.474	-0.412	-0.35	-0.17	0.205	0.04	0.129	0.296	-0.989	0.562	0.369	0.061	0.104	0.468	-0.017	-0.508	0.691
UBN1	-0.012	-0.493	0.289	-0.257	-0.044	-0.06	-0.077	0.312	0.063	-0.151	-0.274	0.24	0.08	-0.419	0.128	0.247	0.087	0.363	0.231	-0.403	-0.129	0.191	-0.429	0.151	-0.296	0.091	-0.07	0.172	-0.158	0.077	-0.305	-0.102	-0.236	-0.444	0.042	0.183	0.278	-0.103	0.053	0.003	0.857	0.16	0.109	0.075	-0.082	0.086	0.329	0.375	0.226
UBP1	-0.135	0.046	0.142	0.073	0.263	0.13	-0.067	-0.12	0.833	0.108	0.212	-0.004	-0.023	0.305	0.311	0.074	0.178	0.44	0.025	0.171	0.15	-0.088	0.843	-0.245	0.516	-0.045	0.845	-0.086	0.064	0.48	0.243	0.009	0.048	-0.138	0.126	0.451	-0.084	0.011	-0.184	0.027	-0.482	0.253	0.397	-0.038	0.438	0.032	0.049	-0.444	0.113
UBTF	0.113	-0.357	0.397	-0.118	0.099	-0.194	-0.002	0.409	1.132	0.076	0.577	0.253	0.168	0.207	0.365	-0.089	0.061	0.482	0.422	0.032	-0.432	-0.109	0.401	-0.018	-0.111	0.533	0.634	0.084	0.268	0.79	-0.168	-0.009	-0.362	-0.676	0.01	-0.131	0.381	0.497	-0.009	0.033	-0.204	0.546	-0.04	0.51	0.114	0.37	0.054	-0.284	0.304
UHRF1	-0.002	0.129	0.277	0.046	0.07	0.21	-0.293	-0.101	0.775	0.39	0.302	0.059	0.017	0.347	0.243	0.247	0.015	0.173	-0.055	0.137	0.081	-0.111	0.58	-0.02	0.359	0.025	0.703	0.162	0.182	0.317	0.172	-0.107	-0.005	-0.076	-0.016	0.131	-0.064	0.046	0.029	0	-0.574	0.199	0.205	0.041	0.219	0.098	-0.17	-0.491	0.08
USF1	-0.475	0.19	0.046	0.401	0.674	0.309	0.12	-0.422	0.456	-0.295	-0.39	-0.227	-0.32	0.028	0.197	-0.267	0.46	0.578	-0.19	-0.079	0.401	-0.104	1.24	-0.594	0.806	-0.325	0.688	-0.045	-0.061	0.431	0.308	-0.146	0.44	0.128	0.518	0.881	-0.396	-0.315	-0.45	-0.148	0.276	-0.039	0.472	-0.361	0.711	-0.347	0.446	-0.197	-0.203
USF2	0.169	-0.074	-0.014	-0.158	-0.017	-0.283	0.8	0.132	-0.678	-0.487	-0.229	0.168	0.118	-0.023	0.181	-0.13	0.027	-0.298	0.137	0.105	0.101	0.463	-0.711	0.093	-0.153	-0.052	-0.37	0.252	-0.143	-0.151	0.266	0.084	-0.002	0.063	-0.054	0.171	0.119	-0.088	0.17	0.291	0.34	-0.047	-0.057	-0.014	-0.172	0.082	0.167	0.732	0.109
USP6	0.172	-0.12	-0.108	-0.249	-0.014	-0.465	0.89	0.217	-0.551	-0.522	-0.002	0.17	0.222	0.187	0.25	-0.174	0.059	-0.438	0.241	0.461	0.07	0.515	-0.381	0.028	0.044	0.035	-0.194	0.087	-0.064	0.014	0.382	0.298	-0.036	0.142	-0.161	0.104	0.197	0.068	0.15	0.367	0.093	0.1	0.133	0.093	0.011	0.139	0.283	0.438	0.206
VAV1	0.469	-0.026	0.184	-0.263	-0.433	-0.116	0.158	0.394	0.524	0.646	1.145	0.231	0.306	0.963	0.44	-0.011	-0.516	-0.298	0.366	0.727	-0.612	0.016	0.064	0.378	-0.324	0.516	-0.06	0.385	0.752	0.212	0.314	0.033	-0.273	-0.099	-0.503	-0.603	0.366	0.67	0.462	0.141	-0.974	0.406	-0.334	0.674	-0.295	0.606	-0.753	-0.079	0.151
VAX2	0.058	-0.073	0.176	-0.019	0.067	0.431	-0.442	-0.22	0.304	0.006	-0.301	0.104	-0.049	-0.271	0.289	0.38	-0.014	0.552	0.02	-0.423	0.167	-0.041	-0.019	0.088	-0.194	-0.292	0.24	0.208	-0.205	0.326	-0.271	-0.263	-0.112	-0.297	0.062	0.039	-0.112	-0.465	-0.019	-0.234	-0.223	0.093	0.103	-0.246	-0.126	0.191	-0.29	-0.231	0.088
VDR	-0.366	0.297	-0.15	0.578	0.712	0.432	0.091	-0.755	-0.285	-0.811	-1.248	-0.16	-0.352	-0.57	0.182	-0.012	0.548	0.451	-0.397	-0.485	0.865	-0.04	0.556	-0.535	0.557	-0.746	0.585	0.057	-0.657	0.112	-0.251	-0.099	0.512	0.264	0.579	0.958	-0.593	-0.912	-0.385	-0.221	0.54	-0.436	0.371	-0.818	0.507	-0.391	0.521	-0.003	-0.206
VEGF	0.214	-0.2	0.136	-0.009	-0.072	-0.128	0.581	-0.024	-0.639	-0.395	-0.366	0.294	0.123	-0.256	0.228	0.138	-0.162	-0.124	0.155	0.014	-0.063	0.362	-0.377	0.206	-0.286	-0.008	-0.424	0.563	0.105	-0.166	-0.082	0.09	-0.012	-0.078	-0.069	0.182	0.092	-0.117	0.301	0.148	0.701	-0.067	-0.205	0.04	-0.224	0.113	0.152	0.865	0.071
VGLL1	0.243	-0.545	0.392	-0.901	-0.132	-0.439	0.381	0.232	0.172	-0.549	0.082	0.345	0.427	-0.027	0.508	0.82	0.098	0.398	0.606	0.236	0.252	0.73	0.073	0.284	0.352	-0.34	0.415	-0.33	-0.058	0.751	0.778	0.717	-0.579	-0.475	-0.282	0.228	0.238	-0.402	-0.069	0.636	-0.654	0.485	0.739	-0.167	0.291	0.485	0.16	0.002	0.81
VHL	-0.088	0.228	0.014	0.038	0.27	-0.003	0.081	-0.207	0.643	-0.048	0.233	-0.054	-0.075	0.156	0.295	0.171	0.276	0.322	-0.016	0.166	0.391	-0.045	0.666	-0.218	0.599	-0.266	0.807	-0.079	-0.078	0.473	0.275	0.208	0.039	0.017	0.128	0.407	-0.176	-0.184	-0.19	0.123	-0.742	0.085	0.387	-0.167	0.564	0.05	0.031	-0.451	0.193
WDHD1	-0.041	0.121	0.109	-0.005	0.067	0.102	-0.19	-0.039	0.797	0.382	0.468	-0.015	0.005	0.431	0.273	0.165	0.054	0.213	0.001	0.254	0.055	-0.12	0.601	-0.104	0.379	0.041	0.67	-0.056	0.128	0.326	0.252	-0.016	-0.006	-0.053	-0.02	0.163	-0.038	0.109	-0.061	0.028	-0.736	0.238	0.3	0.091	0.296	0.096	-0.183	-0.549	0.096
WDR39	0.053	-0.116	0.214	-0.34	-0.043	-0.065	-0.035	0.105	0.296	-0.181	-0.045	0.157	0.228	0.545	0.233	0.081	-0.037	0.274	0.182	0.287	0.179	0.266	0	-0.051	0.258	-0.19	0.644	-0.353	-0.02	0.327	0.762	0.399	-0.241	-0.295	-0.131	0.492	0.115	-0.126	-0.056	0.465	-0.751	0.072	0.196	-0.182	0.076	0.128	-0.204	-0.001	0.312
XBP1	-0.131	0.082	0.198	0.022	0.198	0.146	-0.012	-0.11	0.808	0.318	0.337	-0.044	-0.033	0.37	0.364	0.154	0.153	0.48	-0.006	0.184	0.11	-0.089	0.647	-0.194	0.526	-0.032	0.737	-0.091	0.07	0.393	0.323	-0.087	0.073	-0.068	0.124	0.361	-0.086	0.011	-0.186	0.011	-0.52	0.251	0.423	-0.012	0.399	0.091	-0.028	-0.374	0.064
YAF2	-0.055	0.219	-0.033	-0.15	-0.119	0.043	-0.021	0.016	0.033	0.331	0.244	-0.141	-0.026	0.563	0.105	-0.076	-0.048	0.182	-0.075	0.248	0.096	-0.011	-0.41	-0.082	0.145	-0.193	0.099	-0.299	-0.065	-0.104	0.579	0.07	0.036	0.159	-0.03	0.152	-0.021	-0.093	-0.083	0.151	-0.675	-0.176	0.031	-0.122	0.019	0.056	-0.399	0.045	-0.061
YAP1	-0.131	0.257	0.068	0.069	0.232	0.182	0.224	-0.172	0.546	0.242	0.291	-0.12	-0.072	0.602	0.391	-0.028	0.172	0.294	-0.088	0.305	0.248	-0.029	0.523	-0.262	0.591	-0.16	0.642	-0.109	0.021	0.23	0.566	-0.097	0.216	0.147	0.127	0.505	-0.171	-0.055	-0.182	0.075	-0.642	0.12	0.408	-0.118	0.395	0.035	-0.13	-0.212	-0.028
YEATS4	-0.279	0.322	-0.183	0.06	0.303	-0.009	0.343	-0.031	0.586	0.324	0.603	-0.265	-0.183	0.478	0.266	-0.372	0.31	0.13	-0.105	0.366	0.169	-0.109	0.432	-0.39	0.595	-0.003	0.441	-0.215	-0.04	0.247	0.508	-0.102	0.212	0.166	0.181	0.347	-0.098	0.146	-0.276	0.003	-0.56	0.112	0.379	0.077	0.514	-0.097	-0.016	-0.328	-0.095
ZBTB16	0.062	-0.036	-0.23	-0.071	-0.135	-0.109	0.235	0.039	-0.803	-0.29	-0.331	-0.029	-0.03	-0.396	-0.195	-0.079	-0.051	-0.188	-0.025	-0.25	0.044	0.113	-0.832	0.13	-0.394	-0.142	-0.677	-0.062	-0.247	-0.444	-0.162	0.087	-0.032	0.043	-0.013	-0.052	0.02	-0.185	0.042	0.053	0.449	-0.315	-0.272	-0.129	-0.285	-0.068	-0.013	0.622	-0.046
ZFHX1B	-0.036	0.038	0.211	0.008	0.145	0.116	-0.096	-0.12	0.701	0.205	0.287	0.005	0.05	0.344	0.238	0.129	0.055	0.324	0.047	0.235	0.046	-0.094	0.741	-0.115	0.441	-0.008	0.665	-0.086	0.188	0.469	0.233	0.026	-0.003	-0.078	0.025	0.104	-0.06	0.055	-0.122	-0.003	-0.574	0.265	0.295	-0.008	0.308	0.138	-0.043	-0.478	0.09
ZFHX2	-0.017	-0.206	0.084	-0.302	0.047	-0.258	0.008	0.178	-0.325	-0.667	-0.518	0.198	0.281	0.209	-0.054	-0.322	0.015	-0.428	0.134	0.322	0.163	0.478	-0.065	-0.1	0.177	-0.034	0.277	-0.251	-0.061	0.266	0.639	0.49	-0.237	-0.205	-0.18	0.219	0.177	-0.07	0.033	0.464	-0.056	-0.075	0.017	-0.13	-0.058	-0.133	0.22	-0.014	0.203
ZFHX4	-0.024	0.266	-0.098	0.032	-0.011	0.23	-0.247	-0.023	0.655	0.531	0.43	-0.127	-0.05	0.549	0.278	-0.012	0.035	0.315	-0.129	0.107	0.115	-0.276	-0.172	-0.144	0.098	-0.035	0.581	-0.313	-0.222	0.035	0.142	-0.174	0.019	-0.028	0.011	0.153	-0.036	0.036	-0.122	-0.037	-1	0.039	0.126	-0.02	0.04	0.138	-0.519	-0.418	-0.02
ZFP161	0.088	0.212	0.091	-0.095	-0.128	0.375	-0.38	-0.199	-0.169	0.083	-0.33	0.078	0.053	0.476	0.17	0.098	-0.214	-0.026	-0.139	0.113	0.294	0.156	-0.369	0.057	-0.033	-0.399	0.206	0.106	-0.088	-0.059	0.51	-0.016	-0.006	0.056	-0.162	0.227	-0.118	-0.422	0.161	0.125	-0.702	-0.237	-0.07	-0.346	-0.267	0.037	-0.597	-0.042	-0.028
ZFP36	0.158	-0.078	0.059	-0.087	-0.145	-0.091	0.392	0.044	-0.823	-0.351	-0.451	0.146	0.058	-0.205	-0.112	0.1	-0.101	-0.287	0.015	-0.144	0.082	0.364	-0.67	0.234	-0.259	-0.148	-0.558	0.353	-0.067	-0.422	0.082	-0.034	0.056	0.166	-0.059	0.116	0.02	-0.188	0.238	0.176	0.615	-0.157	-0.141	-0.14	-0.3	-0.034	0.141	0.757	0.024
ZFP36L1	0.027	0.09	0.194	0.048	-0.149	0.273	-0.505	-0.058	0.603	0.521	0.271	0.024	-0.009	0.503	0.237	0.345	-0.222	0.365	-0.026	0.174	-0.1	-0.135	0.495	0.043	0.124	-0.009	0.435	0.143	0.286	0.052	0.233	-0.109	0.055	0.071	-0.068	0.178	-0.076	0.031	0.089	-0.006	-0.585	0.082	0.082	0.049	0.04	0.141	-0.401	-0.307	-0.008
ZFP36L2	0.005	-0.042	0.219	0.087	-0.268	0.371	-0.734	-0.165	0.394	0.53	-0.009	0.071	0.028	0.372	0.095	0.419	-0.444	0.55	-0.047	0.112	-0.214	-0.179	0.446	0.082	-0.031	-0.049	0.299	0.048	0.371	-0.131	0.172	0.024	0.005	-0.096	-0.096	0.315	-0.078	-0.026	0.104	0.004	-0.36	-0.075	-0.105	-0.041	-0.14	0.055	-0.491	-0.018	-0.07
ZFPM1	0.089	-0.252	0.392	-0.226	-0.046	0.178	-0.486	-0.02	0.497	-0.086	-0.219	0.253	0.109	-0.052	0.271	0.511	-0.08	0.617	0.2	-0.215	0.08	0.137	0.168	0.126	-0.045	-0.209	0.512	0.113	-0.001	0.47	0.123	0.088	-0.289	-0.463	-0.042	0.255	0.044	-0.332	0.03	0.114	-0.348	0.172	0.151	-0.157	-0.025	0.21	-0.187	-0.168	0.314
ZFPM2	-0.106	0.001	0.234	-0.042	0.107	0.244	-0.317	-0.091	0.76	0.322	0.189	-0.011	0.011	0.388	0.244	0.221	0.061	0.459	0.002	0.103	0.079	-0.071	0.6	-0.131	0.388	-0.06	0.688	-0.148	0.06	0.371	0.313	-0.131	0.012	-0.119	0.047	0.263	-0.07	-0.042	-0.152	-0.025	-0.565	0.284	0.42	-0.068	0.233	0.067	-0.121	-0.518	0.069
ZHX1	-0.013	-0.081	0.379	0.055	0.107	0.17	-0.035	-0.02	0.72	0.268	0.231	0.141	0.121	0.584	0.337	0.06	-0.07	0.278	0.092	0.356	-0.127	-0.007	0.826	-0.088	0.385	0.167	0.682	0.174	0.405	0.37	0.322	-0.077	0.05	-0.129	-0.019	0.319	0.046	0.223	0.04	0.046	-0.217	0.326	0.224	0.129	0.212	0.127	-0.002	-0.193	0.048
ZHX2	0.277	-0.132	0.3	-0.001	0.167	-0.382	0.817	-0.001	-0.352	-0.876	-0.549	0.428	0.219	-0.314	0.213	0.202	0.179	-0.207	0.162	-0.034	0.336	0.52	-0.289	0.111	0.099	-0.083	0.334	0.558	-0.174	0.164	-0.014	0.251	-0.058	-0.094	0.031	0.408	0.083	-0.166	0.251	0.435	0.459	0.06	0.026	-0.124	0.048	0.117	0.596	0.603	0.377
ZHX3	0.298	-0.222	0.36	-0.234	0.006	-0.2	0.473	0.098	-0.271	-0.771	-0.444	0.368	0.245	0.048	-0.03	0.098	-0.047	0.11	0.307	-0.006	0.204	0.486	-0.206	0.201	-0.027	-0.284	0.191	0.346	0.073	0.286	0.359	0.274	-0.169	-0.142	-0.076	0.34	0.129	-0.188	0.208	0.43	0.07	0.136	-0.037	-0.279	-0.089	0.191	0.239	0.573	0.414
ZNF136	-0.003	0.108	0.122	0.01	0.049	0.108	-0.166	-0.12	0.705	0.307	0.381	0.009	0.025	0.351	0.18	0.23	0.003	0.277	0.007	0.231	0.087	-0.117	0.618	-0.064	0.375	-0.046	0.65	-0.051	0.154	0.311	0.223	0.051	-0.012	-0.057	-0.026	0.186	-0.068	0.061	-0.053	0.046	-0.737	0.226	0.272	-0.002	0.273	0.097	-0.168	-0.46	0.127
ZNF143	0.087	-0.037	-0.343	0.127	0.217	-0.225	0.761	-0.124	-0.225	-0.668	-0.129	0.05	-0.113	-0.405	0.377	-0.02	0.147	0.501	0.238	-0.03	0.162	0.148	0.007	-0.129	-0.142	-0.274	-0.108	0.248	-0.24	0.211	-0.261	0.175	0.097	0.046	0.2	0.403	-0.067	-0.251	-0.064	0.018	0.12	0.014	0.063	-0.104	0.204	0.189	0.205	0.475	0.17
ZNF148	-0.216	0.023	0.117	-0.037	0.275	0.125	-0.049	-0.066	0.787	0.138	0.222	-0.114	-0.094	0.246	0.416	0.061	0.265	0.684	0.048	0.05	0.149	-0.093	0.58	-0.289	0.482	-0.124	0.697	-0.276	-0.087	0.511	0.314	-0.031	0.032	-0.138	0.216	0.408	-0.089	-0.131	-0.338	-0.013	-0.467	0.18	0.447	-0.084	0.462	0.097	0.003	-0.376	0.074
ZNF161	0.118	-0.487	0.388	-0.218	0.222	-0.374	0.289	0.236	0.546	-0.75	-0.2	0.414	0.237	-0.089	0.662	0.168	0.184	0.708	0.545	0.117	-0.021	0.334	0.39	-0.086	0.099	0.027	0.775	0.213	0.015	0.945	0.004	0.481	-0.337	-0.524	0.073	0.392	0.291	-0.122	-0.012	0.304	0.104	0.274	0.159	0.089	0.352	0.432	0.45	0.088	0.522
ZNF174	-0.078	0.2	-0.093	0.165	0.266	0.073	0.415	-0.15	0.508	0.105	0.336	-0.068	0.004	0.656	0.479	-0.179	0.137	0.129	-0.016	0.531	0.145	-0.02	0.723	-0.325	0.54	0.01	0.661	-0.093	0.066	0.256	0.405	-0.021	0.245	0.167	0.066	0.472	-0.106	0.136	-0.129	0.056	-0.599	0.217	0.396	0.029	0.39	0.067	-0.033	-0.263	-0.028
ZNF177	-0.104	0.053	0.063	0.078	0.204	0.093	-0.228	-0.07	0.797	0.121	0.263	-0.031	-0.001	0.333	0.266	-0.009	0.12	0.313	0.04	0.232	0.05	-0.168	0.844	-0.23	0.403	0.033	0.764	-0.152	0.104	0.5	0.119	0.078	0.001	-0.095	0.059	0.176	-0.047	0.079	-0.162	-0.032	-0.577	0.199	0.26	0.038	0.377	0.079	-0.028	-0.625	0.076
ZNF185	-0.117	0.067	0.109	-0.06	0.096	0.117	-0.26	0.028	0.871	0.43	0.49	-0.074	-0.027	0.379	0.304	0.094	0.113	0.33	0.016	0.163	0.001	-0.154	0.522	-0.149	0.348	0.084	0.624	-0.188	0.058	0.39	0.242	-0.083	-0.043	-0.132	0.033	0.1	-0.007	0.101	-0.163	-0.031	-0.671	0.248	0.325	0.12	0.296	0.103	-0.18	-0.597	0.063
ZNF189	-0.215	0.176	0.084	0.137	0.333	0.13	0.05	-0.165	0.798	0.141	0.241	-0.109	-0.137	0.299	0.337	0.009	0.286	0.52	-0.055	0.109	0.24	-0.153	0.732	-0.333	0.594	-0.129	0.816	-0.127	-0.028	0.403	0.286	-0.016	0.145	-0.04	0.243	0.564	-0.157	-0.065	-0.271	0.015	-0.457	0.115	0.39	-0.093	0.551	-0.019	0.049	-0.329	0.037
ZNF202	-0.036	0.046	0.185	0.024	0.169	0.266	-0.165	-0.13	0.671	0.173	0.168	0.045	0.04	0.466	0.333	-0.016	0.004	0.311	0.041	0.231	0.064	-0.054	0.64	-0.148	0.308	-0.048	0.656	0.022	0.157	0.484	0.296	-0.076	0.002	-0.159	0.001	0.22	-0.047	-0.011	-0.063	-0.037	-0.607	0.24	0.227	-0.035	0.182	0.117	-0.215	-0.432	0.045
ZNF217	-0.287	-0.102	-0.127	-0.172	-0.038	0.396	-0.749	-0.106	0.296	0.378	-0.126	-0.28	-0.211	-0.196	0.024	0.352	0.104	0.962	-0.075	-0.474	0.115	-0.244	-0.212	-0.126	-0.066	-0.391	0.031	-0.647	-0.478	0.01	-0.089	-0.254	-0.018	-0.109	0.187	0.128	-0.145	-0.489	-0.431	-0.324	-0.283	-0.006	0.437	-0.355	0.031	-0.011	-0.274	-0.404	-0.062
ZNF238	-0.015	0.303	-0.261	0.121	0.203	-0.014	0.822	-0.264	-0.771	-0.424	-0.201	-0.182	-0.05	0.316	0.002	-0.546	0.015	-0.339	-0.092	0.381	0.226	0.221	0.043	-0.189	0.269	-0.286	-0.379	-0.047	0.059	-0.112	0.6	0.08	0.334	0.489	0.06	0.143	-0.231	-0.126	-0.084	0.109	-0.091	-0.213	-0.048	-0.271	0.035	-0.091	-0.004	0.448	-0.239
ZNF239	-0.027	0.045	0.237	0.031	0.096	0.182	-0.256	-0.134	0.652	0.182	0.146	0.04	0.019	0.354	0.255	0.166	-0.009	0.432	0.036	0.153	0.053	-0.097	0.609	-0.102	0.311	-0.084	0.65	-0.003	0.169	0.417	0.234	0.039	-0.015	-0.116	0.032	0.211	-0.069	-0.053	-0.071	0.012	-0.565	0.142	0.173	-0.059	0.227	0.127	-0.165	-0.375	0.075
ZNF254	-0.039	0.174	-0.033	0.106	-0.042	0.286	-0.784	-0.031	0.677	0.393	0.239	-0.085	-0.138	0.093	-0.072	0.06	-0.081	0.277	-0.101	-0.175	-0.025	-0.351	0.285	-0.014	-0.096	-0.021	0.364	0.013	0.036	0.166	-0.17	-0.164	-0.068	-0.092	0.012	-0.115	-0.079	0.015	-0.02	-0.184	-0.638	-0.006	-0.127	0.014	-0.015	0.014	-0.425	-0.62	-0.02
ZNF263	-0.046	0.042	0.189	0.075	0.088	0.16	-0.279	-0.066	0.837	0.295	0.274	0.054	0.011	0.369	0.27	0.198	0.022	0.394	0.014	0.159	0.035	-0.157	0.673	-0.115	0.329	0.025	0.784	0.013	0.151	0.321	0.129	0.007	-0.004	-0.152	0.029	0.347	-0.028	0.077	-0.044	0.027	-0.522	0.194	0.224	0.041	0.286	0.083	-0.122	-0.403	0.11
ZNF278	0.014	0.182	0.292	0.112	0.112	0.178	-0.273	-0.129	0.722	0.179	0.121	0.081	-0.058	0.225	0.184	0.303	0.081	0.301	-0.065	-0.045	0.208	-0.074	0.488	-0.036	0.314	-0.115	0.745	0.291	0.073	0.31	0.15	-0.112	0.04	-0.028	0.086	0.296	-0.129	-0.092	0.036	0.054	-0.524	0.122	0.164	-0.075	0.238	0.057	-0.1	-0.383	0.126
ZNF281	-0.161	0.108	0.53	0.294	0.275	-0.186	0.181	-0.151	0.35	-0.192	-0.238	-0.024	-0.132	-0.238	-0.217	0.211	0.332	0.512	-0.133	-0.369	0.193	-0.214	0.405	-0.158	0.588	-0.079	0.63	-0.034	0.096	0.074	0.017	0.261	0.13	-0.034	0.446	0.526	-0.17	-0.054	-0.24	0.247	0.525	-0.287	-0.1	-0.205	0.552	-0.159	0.593	0.432	0.042
ZNF287	-0.22	0.266	-0.119	0.049	0.4	0.109	0.192	-0.218	0.529	-0.117	0.113	-0.168	-0.129	0.368	0.436	-0.132	0.372	0.313	-0.065	0.221	0.453	0	0.602	-0.418	0.645	-0.309	0.762	-0.29	-0.234	0.46	0.512	0.087	0.152	0.058	0.2	0.58	-0.217	-0.26	-0.331	0.083	-0.745	0.041	0.494	-0.233	0.558	-0.036	-0.033	-0.436	0.046
ZNF354A	-0.095	0.066	-0.07	0.093	0.156	0.092	-0.097	-0.022	0.905	0.274	0.465	-0.023	-0.043	0.388	0.389	0.014	0.099	0.459	0.06	0.262	0.027	-0.202	0.674	-0.24	0.3	0.049	0.76	-0.099	0.038	0.362	0.066	0.016	0.025	-0.14	0.062	0.412	0.001	0.144	-0.126	-0.026	-0.64	0.242	0.299	0.115	0.377	0.099	-0.139	-0.449	0.108
ZNF367	-0.036	0.149	0.063	0.044	0.104	0.128	-0.026	-0.152	0.502	0.198	0.275	-0.017	0.039	0.575	0.294	0.036	-0.017	0.122	-0.003	0.451	0.093	-0.012	0.748	-0.158	0.461	-0.061	0.584	-0.029	0.219	0.304	0.445	0.068	0.103	0.107	-0.043	0.25	-0.102	0.043	-0.041	0.066	-0.696	0.167	0.285	-0.016	0.283	0.072	-0.162	-0.415	0.021
ZNF398	0.038	0.105	0.076	0.05	0.078	0.168	-0.063	-0.131	0.697	0.241	0.353	0.031	-0.004	0.379	0.349	0.182	-0.017	0.428	0.058	0.207	0.071	-0.106	0.549	-0.081	0.244	-0.085	0.61	0.064	0.119	0.351	0.171	-0.026	0.018	-0.073	0.008	0.265	-0.071	0.003	-0.033	-0.002	-0.744	0.232	0.228	-0.004	0.222	0.187	-0.263	-0.336	0.116
ZNF406	-0.203	0.023	0.226	0.124	0.364	0.236	0.01	-0.293	0.755	0.02	-0.041	-0.006	-0.136	-0.052	0.456	0.356	0.314	0.755	-0.023	-0.146	0.325	-0.085	0.773	-0.252	0.558	-0.259	0.826	0	-0.108	0.441	0.094	-0.032	0.1	-0.22	0.296	0.73	-0.207	-0.32	-0.274	-0.027	-0.144	0.138	0.506	-0.212	0.564	0.005	0.147	-0.173	0.118
ZNF42	0.128	-0.212	0.158	-0.291	-0.046	0.127	-0.246	-0.089	0.418	-0.154	-0.073	0.232	0.212	0.267	0.367	0.386	-0.158	0.476	0.258	0.228	0.138	0.267	0.395	0.042	0.112	-0.266	0.584	-0.072	0.031	0.54	0.436	0.235	-0.25	-0.338	-0.183	0.321	0.03	-0.263	0.016	0.205	-0.848	0.319	0.357	-0.185	0.004	0.244	-0.285	-0.331	0.354
ZNF423	0.098	-0.027	0.175	-0.051	-0.015	0.037	-0.105	-0.069	0.318	-0.056	-0.042	0.151	0.201	0.642	0.376	0.22	-0.093	0.176	0.114	0.471	0.088	0.157	0.505	-0.083	0.307	-0.09	0.679	-0.055	0.118	0.302	0.427	0.207	0.018	0.087	-0.131	0.267	-0.008	-0.063	0.053	0.199	-0.673	0.164	0.287	-0.084	0.124	0.202	-0.104	-0.357	0.147
ZNF541	0.233	-0.207	0.14	-0.355	-0.06	-0.098	0.066	0.115	0.756	0.109	0.478	0.273	0.255	0.235	0.66	0.43	-0.004	0.449	0.35	0.289	0.038	0.153	-0.002	0.098	0.03	0.005	0.69	-0.012	-0.103	0.649	0.063	0.178	-0.369	-0.439	-0.205	0.02	0.231	-0.032	0.056	0.142	-0.973	0.488	0.384	0.137	0.104	0.516	-0.252	-0.425	0.473
ZNF76	0.427	-0.522	0.415	-0.468	-0.06	-0.411	1.056	0.246	-0.413	-0.877	-0.218	0.466	0.496	0.346	0.255	0.176	-0.101	-0.055	0.587	0.377	-0.012	0.762	0.015	0.262	0.049	-0.057	0.026	0.124	0.259	0.349	0.651	0.401	-0.222	-0.204	-0.252	0.299	0.286	0.039	0.203	0.586	0.116	0.513	0.282	-0.063	-0.091	0.381	0.36	0.747	0.524
ZNFN1A2	0.541	-0.43	0.25	-0.351	-0.088	-0.801	1.144	0.3	-0.398	-1	-0.002	0.555	0.487	-0.148	0.35	0.229	-0.102	-0.383	0.615	0.476	-0.1	0.739	0.034	0.347	-0.057	0.195	-0.017	0.502	0.31	0.449	0.197	0.689	-0.355	-0.187	-0.3	-0.066	0.346	0.205	0.389	0.647	0.152	0.363	-0.052	0.267	-0.006	0.478	0.51	0.639	0.623
ZNFN1A4	0.261	-0.252	0.122	-0.55	0.092	-0.494	0.679	0.122	-0.042	-0.937	-0.111	0.322	0.356	0.181	0.594	0.222	0.181	0.148	0.507	0.425	0.389	0.638	-0.022	0.011	0.293	-0.36	0.561	-0.196	-0.179	0.781	0.674	0.82	-0.402	-0.302	-0.185	0.345	0.183	-0.374	-0.026	0.634	-0.768	0.187	0.372	-0.2	0.31	0.423	0.129	0.083	0.652
ZNFN1A5	0.059	-0.025	-0.039	-0.189	0.018	-0.2	0.702	-0.041	-0.884	-0.573	-0.391	0.047	0.15	0.244	0.096	-0.287	-0.055	-0.324	0.097	0.367	0.146	0.48	-0.323	-0.04	0.114	-0.225	-0.371	-0.103	0.022	-0.078	0.707	0.345	0.049	0.166	-0.09	0.214	0	-0.2	0.023	0.354	0.111	-0.204	-0.035	-0.209	-0.089	-0.016	0.068	0.649	-0.015
[truncated: 36 more columns]
